# Supplementary material for: 2-(2-{[4-Oxo-3-(2-phenyl­eth­yl)-3,4-dihydro­quinazolin-2-yl]sulfan­yl}eth­yl)-2,3-dihydro-1H-isoindole-1,3-dione
Source: Acta Crystallogr Sect E Struct Rep Online. 2012 Jun 13;68(Pt 7):o2057–8. doi: 10.1107/S1600536812025883 (PMC3393323; doi:10.1107/S1600536812025883)
Supplement: Supplementary file 1 [file e-68-o2057-sup1.cif]

##############################################################################
#                                                                            #
# This CIF contains the data in a paper accepted for publication in          #
# Acta Crystallographica Section E. It conforms to the requirements of       #
# Notes for Authors for Acta Crystallographica Section E, and has been       #
# peer reviewed under the auspices of the IUCr Commission on Journals.       #
#                                                                            #
# Full details of the Crystallographic Information File format               #
# are given in the paper "The Crystallographic Information File (CIF):       #
# a New Standard Archive File for Crystallography" by S. R. Hall, F. H.      #
# Allen and I. D. Brown [Acta Cryst. (1991), A47, 655-685].                  #
#                                                                            #
# The current version of the core CIF dictionary is obtainable from          #
# ftp://ftp.iucr.org/pub/cif_core.dic.                                       #
#                                                                            #
# Software is freely available for graphical display of the structure(s)     #
# in this CIF. For information consult the CIF software page                 #
# http://www.iucr.org/resources/cif/software.                                #
#                                                                            #
# This file may be used for bona fide research purposes within the           #
# scientific community so long as proper attribution is given to the journal # 
# article from which it was obtained.                                        #
#                                                                            #
##############################################################################
data_general
_audit_creation_method     SHELXL-97
_journal_date_recd_electronic     2012-06-07
_journal_date_accepted     2012-06-07
_journal_name_full     'Acta Crystallographica, Section E'
_journal_year     2012
_journal_volume     68
_journal_issue      7
_journal_page_first     o2057
_journal_page_last     o2058
_journal_paper_category     QO
_journal_paper_doi     10.1107/S1600536812025883
_journal_coeditor_code     SJ5240
_publ_contact_author_name     ' Edward RT Tiekink '
_publ_contact_author_address
;
Department of Chemistry, University of Malaya,
50603 Kuala Lumpur, Malaysia
;
_publ_contact_author_email
;
Edward.Tiekink@gmail.com
;
_publ_contact_author_fax     ' +60 3 7967 4193 '
_publ_contact_author_phone     ' +60 3 7967 6775 '
_publ_section_title
;\
2-(2-{[4-Oxo-3-(2-phenylethyl)-3,4-dihydroquinazolin-2-yl]sulfanyl}ethyl)-2,3-\
dihydro-1<i>H</i>-isoindole-1,3-dione
;
loop_
    _publ_author_name
    _publ_author_footnote
    _publ_author_address
    'Adel S. El-Azab'
;
Additional correspondence author, e-mail: adelazaba@yahoo.com.
;
;
Department of Pharmaceutical Chemistry, College of Pharmacy,
King Saud University, Riyadh 11451, Saudi Arabia
Department of Organic Chemistry, Faculty of Pharmacy, Al-Azhar University,
 Cairo 11884, Egypt
;
    'Alaa A.-M. Abdel-Aziz' .
;
Department of Pharmaceutical Chemistry, College of Pharmacy,
King Saud University, Riyadh 11451, Saudi Arabia
Department of Medicinal Chemistry, Faculty of Pharmacy,
University of Mansoura, Mansoura 35516, Egypt
;
    'Abdulrahman M. Al-Obaid' .
;
Department of Pharmaceutical Chemistry, College of Pharmacy,
King Saud University, Riyadh 11451, Saudi Arabia
;
    'Ng, Seik Weng' .
;
     Department of Chemistry
     University of Malaya
     50603 Kuala Lumpur
     Malaysia
     Chemistry Department
     Faculty of Science
     King Abdulaziz University
     PO Box 80203 Jeddah
     Saudi Arabia
;
    'Tiekink, Edward R. T.' .
;
Department of Chemistry, University of Malaya,
50603 Kuala Lumpur, Malaysia
;
_publ_section_synopsis     .
data_I
_audit_creation_method     SHELXL-97
_chemical_name_systematic
;
2-(2-{[4-Oxo-3-(2-phenylethyl)-3,4-dihydroquinazolin-2-yl]sulfanyl}ethyl)-2,3-
dihydro-1<i>H</i>-isoindole-1,3-dione
;
_chemical_name_common     ?
_chemical_formula_moiety     'C26 H21 N3 O3 S'
_chemical_formula_sum     'C26 H21 N3 O3 S'
_chemical_formula_iupac     'C26 H21 N3 O3 S'
_chemical_formula_weight     455.52
_chemical_melting_point     ?
_symmetry_cell_setting     triclinic
_symmetry_space_group_name_H-M     'P -1'
_symmetry_space_group_name_Hall     '-P 1'
loop_
    _symmetry_equiv_pos_as_xyz
    'x, y, z'
    '-x, -y, -z'
_cell_length_a     8.7346(4)
_cell_length_b     9.4464(6)
_cell_length_c     13.7373(8)
_cell_angle_alpha     94.258(5)
_cell_angle_beta     103.505(5)
_cell_angle_gamma     105.227(5)
_cell_volume     1052.27(10)
_cell_formula_units_Z     2
_cell_measurement_reflns_used     2392
_cell_measurement_theta_min     3.3410
_cell_measurement_theta_max     76.4255
_cell_measurement_temperature     100(2)
_exptl_crystal_description     prism
_exptl_crystal_colour     colourless
_exptl_crystal_size_max     0.25
_exptl_crystal_size_mid     0.15
_exptl_crystal_size_min     0.02
_exptl_crystal_density_diffrn     1.438
_exptl_crystal_density_meas     ?
_exptl_crystal_density_method     'not measured'
_exptl_crystal_F_000     476
_exptl_absorpt_coefficient_mu     1.663
_exptl_absorpt_correction_type     multi-scan
_exptl_absorpt_process_details     '(CrysAlis PRO; Agilent, 2012)'
_exptl_absorpt_correction_T_min     0.51119
_exptl_absorpt_correction_T_max     1.0000
_diffrn_ambient_temperature     100(2)
_diffrn_radiation_type     CuK\a
_diffrn_radiation_wavelength     1.54184
_diffrn_radiation_source     'SuperNova (Cu) X-ray Source'
_diffrn_radiation_monochromator     Mirror
_diffrn_measurement_device_type
                     'Agilent SuperNova Dual diffractometer with Atlas detector'
_diffrn_measurement_method     '\w scan'
_diffrn_detector_area_resol_mean     10.4041
_diffrn_reflns_number     7763
_diffrn_reflns_av_R_equivalents     0.0417
_diffrn_reflns_av_sigmaI/netI     0.0613
_diffrn_reflns_theta_min     3.34
_diffrn_reflns_theta_max     76.62
_diffrn_reflns_theta_full     76.62
_diffrn_measured_fraction_theta_max     0.981
_diffrn_measured_fraction_theta_full     0.981
_diffrn_reflns_limit_h_min     -8
_diffrn_reflns_limit_h_max     10
_diffrn_reflns_limit_k_min     -10
_diffrn_reflns_limit_k_max     11
_diffrn_reflns_limit_l_min     -17
_diffrn_reflns_limit_l_max     14
_diffrn_standards_number     0
_diffrn_standards_interval_count     0
_diffrn_standards_interval_time     0
_diffrn_standards_decay_%     0
_reflns_number_total     4329
_reflns_number_gt     3482
_reflns_threshold_expression     I>2\s(I)
_refine_ls_structure_factor_coef     Fsqd
_refine_ls_matrix_type     full
_refine_ls_R_factor_all     0.0622
_refine_ls_R_factor_gt     0.0487
_refine_ls_wR_factor_gt     0.1254
_refine_ls_wR_factor_ref     0.1390
_refine_ls_goodness_of_fit_ref     1.033
_refine_ls_restrained_S_all     1.033
_refine_ls_number_reflns     4329
_refine_ls_number_parameters     298
_refine_ls_number_restraints     0
_refine_ls_hydrogen_treatment     constr
_refine_ls_weighting_scheme     calc
_refine_ls_weighting_details
         'calc w=1/[\s^2^(Fo^2^)+(0.0728P)^2^+0.0527P] where P=(Fo^2^+2Fc^2^)/3'
_atom_sites_solution_hydrogens     geom
_atom_sites_solution_primary     direct
_atom_sites_solution_secondary     difmap
_refine_ls_shift/su_max     0.001
_refine_ls_shift/su_mean     0.001
_refine_diff_density_max     0.338
_refine_diff_density_min     -0.364
_refine_ls_extinction_method     none
_refine_ls_extinction_coef     ?
loop_
    _atom_type_symbol
    _atom_type_description
    _atom_type_scat_dispersion_real
    _atom_type_scat_dispersion_imag
    _atom_type_scat_source
    'C' 'C' 0.0181 0.0091
                         'International Tables Vol C Tables 4.2.6.8 and 6.1.1.4'
    'H' 'H' 0.0000 0.0000
                         'International Tables Vol C Tables 4.2.6.8 and 6.1.1.4'
    'N' 'N' 0.0311 0.0180
                         'International Tables Vol C Tables 4.2.6.8 and 6.1.1.4'
    'O' 'O' 0.0492 0.0322
                         'International Tables Vol C Tables 4.2.6.8 and 6.1.1.4'
    'S' 'S' 0.3331 0.5567
                         'International Tables Vol C Tables 4.2.6.8 and 6.1.1.4'
_computing_data_collection     'CrysAlis PRO (Agilent, 2012)'
_computing_cell_refinement     'CrysAlis PRO (Agilent, 2012)'
_computing_data_reduction     'CrysAlis PRO (Agilent, 2012)'
_computing_structure_solution     'SHELXS97 (Sheldrick, 2008)'
_computing_structure_refinement     'SHELXL97 (Sheldrick, 2008)'
_computing_molecular_graphics
;
ORTEP-3 (Farrugia, 1997) and DIAMOND (Brandenburg, 2006)
;
_computing_publication_material     'publCIF (Westrip, 2010)'
loop_
    _atom_site_type_symbol
    _atom_site_label
    _atom_site_fract_x
    _atom_site_fract_y
    _atom_site_fract_z
    _atom_site_U_iso_or_equiv
    _atom_site_adp_type
    _atom_site_calc_flag
    _atom_site_refinement_flags
    _atom_site_occupancy
    _atom_site_symmetry_multiplicity
    _atom_site_disorder_assembly
    _atom_site_disorder_group
    S S1 0.78761(6) 0.81994(5) 0.66367(4) 0.02236(15) Uani d . 1 1 . .
    N N3 0.2950(2) 0.71976(19) 0.53513(14) 0.0199(4) Uani d . 1 1 . .
    O O1 1.09076(18) 1.22980(17) 0.94479(12) 0.0258(3) Uani d . 1 1 . .
    O O2 0.23072(19) 0.93889(16) 0.56428(13) 0.0268(4) Uani d . 1 1 . .
    O O3 0.27774(18) 0.47861(16) 0.47700(12) 0.0238(3) Uani d . 1 1 . .
    N N1 0.7076(2) 1.06895(19) 0.69243(13) 0.0191(4) Uani d . 1 1 . .
    N N2 0.9393(2) 1.04543(19) 0.81447(13) 0.0193(4) Uani d . 1 1 . .
    C C1 0.7348(2) 1.2099(2) 0.74263(16) 0.0187(4) Uani d . 1 1 . .
    C C2 0.6228(3) 1.2899(2) 0.70762(17) 0.0220(4) Uani d . 1 1 . .
    H H2 0.5276 1.2453 0.6535 0.026 Uiso calc R 1 1 . .
    C C3 0.6521(3) 1.4336(2) 0.75257(17) 0.0231(4) Uani d . 1 1 . .
    H H3 0.5762 1.4873 0.7291 0.028 Uiso calc R 1 1 . .
    C C4 0.7927(3) 1.5015(2) 0.83247(17) 0.0240(4) Uani d . 1 1 . .
    H H4 0.8130 1.6012 0.8617 0.029 Uiso calc R 1 1 . .
    C C5 0.9006(3) 1.4224(2) 0.86799(17) 0.0225(4) Uani d . 1 1 . .
    H H5 0.9956 1.4675 0.9222 0.027 Uiso calc R 1 1 . .
    C C6 0.8709(2) 1.2757(2) 0.82464(16) 0.0199(4) Uani d . 1 1 . .
    C C7 0.9776(2) 1.1879(2) 0.86754(16) 0.0210(4) Uani d . 1 1 . .
    C C8 1.0395(2) 0.9495(2) 0.85786(16) 0.0210(4) Uani d . 1 1 . .
    H H8A 0.9743 0.8443 0.8360 0.025 Uiso calc R 1 1 . .
    H H8B 1.0658 0.9687 0.9326 0.025 Uiso calc R 1 1 . .
    C C9 1.1989(3) 0.9758(2) 0.82556(17) 0.0216(4) Uani d . 1 1 . .
    H H9A 1.1719 0.9505 0.7511 0.026 Uiso calc R 1 1 . .
    H H9B 1.2601 1.0825 0.8433 0.026 Uiso calc R 1 1 . .
    C C10 1.3087(2) 0.8866(2) 0.87393(15) 0.0193(4) Uani d . 1 1 . .
    C C11 1.4700(3) 0.9199(2) 0.86494(17) 0.0239(4) Uani d . 1 1 . .
    H H11 1.5078 0.9981 0.8289 0.029 Uiso calc R 1 1 . .
    C C12 1.5760(3) 0.8415(3) 0.90749(17) 0.0264(5) Uani d . 1 1 . .
    H H12 1.6852 0.8665 0.9005 0.032 Uiso calc R 1 1 . .
    C C13 1.5237(3) 0.7268(2) 0.96019(17) 0.0253(4) Uani d . 1 1 . .
    H H13 1.5960 0.6723 0.9889 0.030 Uiso calc R 1 1 . .
    C C14 1.3643(3) 0.6925(3) 0.97044(18) 0.0265(5) Uani d . 1 1 . .
    H H14 1.3273 0.6142 1.0066 0.032 Uiso calc R 1 1 . .
    C C15 1.2582(3) 0.7718(2) 0.92815(17) 0.0240(4) Uani d . 1 1 . .
    H H15 1.1497 0.7474 0.9363 0.029 Uiso calc R 1 1 . .
    C C16 0.8090(2) 0.9957(2) 0.72786(16) 0.0190(4) Uani d . 1 1 . .
    C C17 0.5972(2) 0.7934(2) 0.56824(16) 0.0208(4) Uani d . 1 1 . .
    H H17A 0.5999 0.8856 0.5379 0.025 Uiso calc R 1 1 . .
    H H17B 0.5854 0.7134 0.5138 0.025 Uiso calc R 1 1 . .
    C C18 0.4493(2) 0.7530(2) 0.61288(16) 0.0223(4) Uani d . 1 1 . .
    H H18A 0.4520 0.6657 0.6482 0.027 Uiso calc R 1 1 . .
    H H18B 0.4565 0.8366 0.6633 0.027 Uiso calc R 1 1 . .
    C C19 0.1975(2) 0.8162(2) 0.51785(16) 0.0199(4) Uani d . 1 1 . .
    C C20 0.0496(2) 0.7337(2) 0.43459(16) 0.0194(4) Uani d . 1 1 . .
    C C21 -0.0828(3) 0.7789(3) 0.38598(18) 0.0249(5) Uani d . 1 1 . .
    H H21 -0.0921 0.8745 0.4047 0.030 Uiso calc R 1 1 . .
    C C22 -0.2021(3) 0.6779(3) 0.30825(18) 0.0275(5) Uani d . 1 1 . .
    H H22 -0.2941 0.7058 0.2724 0.033 Uiso calc R 1 1 . .
    C C23 -0.1893(3) 0.5362(3) 0.28182(17) 0.0256(5) Uani d . 1 1 . .
    H H23 -0.2731 0.4693 0.2290 0.031 Uiso calc R 1 1 . .
    C C24 -0.0544(3) 0.4919(2) 0.33240(17) 0.0227(4) Uani d . 1 1 . .
    H H24 -0.0445 0.3960 0.3152 0.027 Uiso calc R 1 1 . .
    C C25 0.0634(2) 0.5941(2) 0.40831(16) 0.0199(4) Uani d . 1 1 . .
    C C26 0.2207(2) 0.5824(2) 0.47360(16) 0.0196(4) Uani d . 1 1 . .
loop_
    _atom_site_aniso_label
    _atom_site_aniso_U_11
    _atom_site_aniso_U_22
    _atom_site_aniso_U_33
    _atom_site_aniso_U_12
    _atom_site_aniso_U_13
    _atom_site_aniso_U_23
    S1 0.0155(3) 0.0206(2) 0.0278(3) 0.00622(19) 0.00023(19) -0.00159(19)
    N3 0.0141(8) 0.0202(8) 0.0234(9) 0.0042(7) 0.0026(7) 0.0012(7)
    O1 0.0174(7) 0.0328(8) 0.0219(8) 0.0062(6) -0.0023(6) -0.0011(6)
    O2 0.0250(8) 0.0216(7) 0.0323(9) 0.0062(6) 0.0072(7) -0.0019(6)
    O3 0.0202(7) 0.0214(7) 0.0307(8) 0.0087(6) 0.0060(6) 0.0026(6)
    N1 0.0127(8) 0.0203(8) 0.0227(9) 0.0034(6) 0.0036(7) 0.0021(7)
    N2 0.0143(8) 0.0223(8) 0.0208(9) 0.0058(7) 0.0030(7) 0.0032(7)
    C1 0.0137(9) 0.0221(9) 0.0204(10) 0.0040(7) 0.0060(8) 0.0035(8)
    C2 0.0153(10) 0.0258(10) 0.0246(11) 0.0060(8) 0.0046(8) 0.0024(8)
    C3 0.0195(10) 0.0233(10) 0.0296(11) 0.0074(8) 0.0100(9) 0.0058(8)
    C4 0.0217(10) 0.0193(9) 0.0299(11) 0.0028(8) 0.0094(9) -0.0006(8)
    C5 0.0187(10) 0.0246(10) 0.0225(10) 0.0031(8) 0.0061(8) 0.0018(8)
    C6 0.0152(9) 0.0235(10) 0.0211(10) 0.0047(8) 0.0063(8) 0.0032(8)
    C7 0.0137(9) 0.0256(10) 0.0220(10) 0.0029(8) 0.0051(8) 0.0015(8)
    C8 0.0143(9) 0.0256(10) 0.0232(10) 0.0079(8) 0.0018(8) 0.0048(8)
    C9 0.0172(10) 0.0257(10) 0.0223(10) 0.0075(8) 0.0042(8) 0.0048(8)
    C10 0.0150(9) 0.0228(9) 0.0179(10) 0.0049(7) 0.0018(7) 0.0000(8)
    C11 0.0181(10) 0.0303(11) 0.0229(11) 0.0053(8) 0.0063(8) 0.0038(8)
    C12 0.0152(10) 0.0356(12) 0.0285(12) 0.0078(9) 0.0061(8) 0.0019(9)
    C13 0.0191(10) 0.0288(10) 0.0263(11) 0.0096(8) 0.0011(8) 0.0007(9)
    C14 0.0220(11) 0.0288(11) 0.0300(12) 0.0086(9) 0.0071(9) 0.0067(9)
    C15 0.0153(10) 0.0284(10) 0.0290(11) 0.0060(8) 0.0073(8) 0.0052(9)
    C16 0.0141(9) 0.0221(9) 0.0191(10) 0.0038(7) 0.0037(8) 0.0015(8)
    C17 0.0147(9) 0.0202(9) 0.0237(10) 0.0038(8) 0.0004(8) -0.0005(8)
    C18 0.0154(10) 0.0253(10) 0.0234(11) 0.0043(8) 0.0011(8) 0.0036(8)
    C19 0.0179(10) 0.0212(9) 0.0221(10) 0.0058(8) 0.0078(8) 0.0029(8)
    C20 0.0137(9) 0.0222(9) 0.0221(10) 0.0036(7) 0.0060(8) 0.0036(8)
    C21 0.0210(11) 0.0286(10) 0.0300(12) 0.0114(9) 0.0101(9) 0.0080(9)
    C22 0.0170(10) 0.0390(12) 0.0286(12) 0.0103(9) 0.0056(9) 0.0112(10)
    C23 0.0139(10) 0.0371(12) 0.0217(11) 0.0026(9) 0.0030(8) 0.0028(9)
    C24 0.0176(10) 0.0255(10) 0.0240(11) 0.0035(8) 0.0072(8) 0.0014(8)
    C25 0.0148(9) 0.0239(10) 0.0236(10) 0.0069(8) 0.0077(8) 0.0057(8)
    C26 0.0148(10) 0.0216(9) 0.0222(10) 0.0037(8) 0.0064(8) 0.0019(8)
loop_
    _geom_bond_atom_site_label_1
    _geom_bond_atom_site_label_2
    _geom_bond_site_symmetry_2
    _geom_bond_distance
    _geom_bond_publ_flag
    S1 C16 . 1.764(2) ?
    S1 C17 . 1.806(2) ?
    N3 C19 . 1.399(3) ?
    N3 C26 . 1.399(3) ?
    N3 C18 . 1.453(3) ?
    O1 C7 . 1.226(3) ?
    O2 C19 . 1.209(3) ?
    O3 C26 . 1.210(3) ?
    N1 C16 . 1.293(3) ?
    N1 C1 . 1.388(3) ?
    N2 C16 . 1.391(3) ?
    N2 C7 . 1.400(3) ?
    N2 C8 . 1.481(3) ?
    C1 C6 . 1.397(3) ?
    C1 C2 . 1.408(3) ?
    C2 C3 . 1.381(3) ?
    C2 H2 . 0.9500 ?
    C3 C4 . 1.406(3) ?
    C3 H3 . 0.9500 ?
    C4 C5 . 1.376(3) ?
    C4 H4 . 0.9500 ?
    C5 C6 . 1.399(3) ?
    C5 H5 . 0.9500 ?
    C6 C7 . 1.458(3) ?
    C8 C9 . 1.524(3) ?
    C8 H8A . 0.9900 ?
    C8 H8B . 0.9900 ?
    C9 C10 . 1.510(3) ?
    C9 H9A . 0.9900 ?
    C9 H9B . 0.9900 ?
    C10 C15 . 1.396(3) ?
    C10 C11 . 1.398(3) ?
    C11 C12 . 1.386(3) ?
    C11 H11 . 0.9500 ?
    C12 C13 . 1.385(3) ?
    C12 H12 . 0.9500 ?
    C13 C14 . 1.388(3) ?
    C13 H13 . 0.9500 ?
    C14 C15 . 1.391(3) ?
    C14 H14 . 0.9500 ?
    C15 H15 . 0.9500 ?
    C17 C18 . 1.528(3) ?
    C17 H17A . 0.9900 ?
    C17 H17B . 0.9900 ?
    C18 H18A . 0.9900 ?
    C18 H18B . 0.9900 ?
    C19 C20 . 1.494(3) ?
    C20 C21 . 1.380(3) ?
    C20 C25 . 1.385(3) ?
    C21 C22 . 1.394(3) ?
    C21 H21 . 0.9500 ?
    C22 C23 . 1.401(3) ?
    C22 H22 . 0.9500 ?
    C23 C24 . 1.402(3) ?
    C23 H23 . 0.9500 ?
    C24 C25 . 1.381(3) ?
    C24 H24 . 0.9500 ?
    C25 C26 . 1.491(3) ?
loop_
    _geom_angle_atom_site_label_1
    _geom_angle_atom_site_label_2
    _geom_angle_atom_site_label_3
    _geom_angle_site_symmetry_1
    _geom_angle_site_symmetry_3
    _geom_angle
    _geom_angle_publ_flag
    C16 S1 C17 . . 100.25(10) ?
    C19 N3 C26 . . 112.02(17) ?
    C19 N3 C18 . . 124.36(17) ?
    C26 N3 C18 . . 123.46(18) ?
    C16 N1 C1 . . 117.35(18) ?
    C16 N2 C7 . . 121.09(18) ?
    C16 N2 C8 . . 122.24(17) ?
    C7 N2 C8 . . 116.61(17) ?
    N1 C1 C6 . . 122.29(19) ?
    N1 C1 C2 . . 118.41(18) ?
    C6 C1 C2 . . 119.28(19) ?
    C3 C2 C1 . . 119.5(2) ?
    C3 C2 H2 . . 120.2 ?
    C1 C2 H2 . . 120.2 ?
    C2 C3 C4 . . 121.0(2) ?
    C2 C3 H3 . . 119.5 ?
    C4 C3 H3 . . 119.5 ?
    C5 C4 C3 . . 119.5(2) ?
    C5 C4 H4 . . 120.3 ?
    C3 C4 H4 . . 120.3 ?
    C4 C5 C6 . . 120.3(2) ?
    C4 C5 H5 . . 119.9 ?
    C6 C5 H5 . . 119.9 ?
    C1 C6 C5 . . 120.4(2) ?
    C1 C6 C7 . . 119.29(19) ?
    C5 C6 C7 . . 120.27(19) ?
    O1 C7 N2 . . 120.6(2) ?
    O1 C7 C6 . . 124.7(2) ?
    N2 C7 C6 . . 114.63(18) ?
    N2 C8 C9 . . 112.36(17) ?
    N2 C8 H8A . . 109.1 ?
    C9 C8 H8A . . 109.1 ?
    N2 C8 H8B . . 109.1 ?
    C9 C8 H8B . . 109.1 ?
    H8A C8 H8B . . 107.9 ?
    C10 C9 C8 . . 113.56(17) ?
    C10 C9 H9A . . 108.9 ?
    C8 C9 H9A . . 108.9 ?
    C10 C9 H9B . . 108.9 ?
    C8 C9 H9B . . 108.9 ?
    H9A C9 H9B . . 107.7 ?
    C15 C10 C11 . . 117.5(2) ?
    C15 C10 C9 . . 123.52(18) ?
    C11 C10 C9 . . 118.96(19) ?
    C12 C11 C10 . . 121.5(2) ?
    C12 C11 H11 . . 119.3 ?
    C10 C11 H11 . . 119.3 ?
    C13 C12 C11 . . 120.4(2) ?
    C13 C12 H12 . . 119.8 ?
    C11 C12 H12 . . 119.8 ?
    C12 C13 C14 . . 119.1(2) ?
    C12 C13 H13 . . 120.5 ?
    C14 C13 H13 . . 120.5 ?
    C13 C14 C15 . . 120.5(2) ?
    C13 C14 H14 . . 119.7 ?
    C15 C14 H14 . . 119.7 ?
    C14 C15 C10 . . 121.03(19) ?
    C14 C15 H15 . . 119.5 ?
    C10 C15 H15 . . 119.5 ?
    N1 C16 N2 . . 124.87(18) ?
    N1 C16 S1 . . 119.56(16) ?
    N2 C16 S1 . . 115.56(15) ?
    C18 C17 S1 . . 111.35(15) ?
    C18 C17 H17A . . 109.4 ?
    S1 C17 H17A . . 109.4 ?
    C18 C17 H17B . . 109.4 ?
    S1 C17 H17B . . 109.4 ?
    H17A C17 H17B . . 108.0 ?
    N3 C18 C17 . . 111.64(17) ?
    N3 C18 H18A . . 109.3 ?
    C17 C18 H18A . . 109.3 ?
    N3 C18 H18B . . 109.3 ?
    C17 C18 H18B . . 109.3 ?
    H18A C18 H18B . . 108.0 ?
    O2 C19 N3 . . 124.9(2) ?
    O2 C19 C20 . . 129.5(2) ?
    N3 C19 C20 . . 105.56(17) ?
    C21 C20 C25 . . 121.8(2) ?
    C21 C20 C19 . . 129.78(19) ?
    C25 C20 C19 . . 108.38(18) ?
    C20 C21 C22 . . 117.0(2) ?
    C20 C21 H21 . . 121.5 ?
    C22 C21 H21 . . 121.5 ?
    C21 C22 C23 . . 121.4(2) ?
    C21 C22 H22 . . 119.3 ?
    C23 C22 H22 . . 119.3 ?
    C22 C23 C24 . . 120.8(2) ?
    C22 C23 H23 . . 119.6 ?
    C24 C23 H23 . . 119.6 ?
    C25 C24 C23 . . 116.9(2) ?
    C25 C24 H24 . . 121.6 ?
    C23 C24 H24 . . 121.6 ?
    C24 C25 C20 . . 122.1(2) ?
    C24 C25 C26 . . 129.8(2) ?
    C20 C25 C26 . . 108.15(18) ?
    O3 C26 N3 . . 124.6(2) ?
    O3 C26 C25 . . 129.6(2) ?
    N3 C26 C25 . . 105.84(17) ?
loop_
    _geom_torsion_atom_site_label_1
    _geom_torsion_atom_site_label_2
    _geom_torsion_atom_site_label_3
    _geom_torsion_atom_site_label_4
    _geom_torsion_site_symmetry_1
    _geom_torsion_site_symmetry_2
    _geom_torsion_site_symmetry_3
    _geom_torsion_site_symmetry_4
    _geom_torsion
    _geom_torsion_publ_flag
    C16 N1 C1 C6 . . . . 3.7(3) ?
    C16 N1 C1 C2 . . . . -177.81(18) ?
    N1 C1 C2 C3 . . . . -176.32(18) ?
    C6 C1 C2 C3 . . . . 2.2(3) ?
    C1 C2 C3 C4 . . . . 0.3(3) ?
    C2 C3 C4 C5 . . . . -1.6(3) ?
    C3 C4 C5 C6 . . . . 0.3(3) ?
    N1 C1 C6 C5 . . . . 174.95(18) ?
    C2 C1 C6 C5 . . . . -3.5(3) ?
    N1 C1 C6 C7 . . . . -7.8(3) ?
    C2 C1 C6 C7 . . . . 173.73(18) ?
    C4 C5 C6 C1 . . . . 2.3(3) ?
    C4 C5 C6 C7 . . . . -174.93(19) ?
    C16 N2 C7 O1 . . . . 178.66(18) ?
    C8 N2 C7 O1 . . . . 1.3(3) ?
    C16 N2 C7 C6 . . . . 0.1(3) ?
    C8 N2 C7 C6 . . . . -177.24(16) ?
    C1 C6 C7 O1 . . . . -172.93(19) ?
    C5 C6 C7 O1 . . . . 4.3(3) ?
    C1 C6 C7 N2 . . . . 5.6(3) ?
    C5 C6 C7 N2 . . . . -177.19(18) ?
    C16 N2 C8 C9 . . . . 97.7(2) ?
    C7 N2 C8 C9 . . . . -85.0(2) ?
    N2 C8 C9 C10 . . . . 176.31(17) ?
    C8 C9 C10 C15 . . . . 11.0(3) ?
    C8 C9 C10 C11 . . . . -168.71(19) ?
    C15 C10 C11 C12 . . . . 0.5(3) ?
    C9 C10 C11 C12 . . . . -179.8(2) ?
    C10 C11 C12 C13 . . . . 0.2(3) ?
    C11 C12 C13 C14 . . . . -0.5(3) ?
    C12 C13 C14 C15 . . . . 0.2(3) ?
    C13 C14 C15 C10 . . . . 0.5(3) ?
    C11 C10 C15 C14 . . . . -0.8(3) ?
    C9 C10 C15 C14 . . . . 179.5(2) ?
    C1 N1 C16 N2 . . . . 2.5(3) ?
    C1 N1 C16 S1 . . . . -176.67(14) ?
    C7 N2 C16 N1 . . . . -4.4(3) ?
    C8 N2 C16 N1 . . . . 172.78(19) ?
    C7 N2 C16 S1 . . . . 174.78(14) ?
    C8 N2 C16 S1 . . . . -8.0(2) ?
    C17 S1 C16 N1 . . . . -6.58(19) ?
    C17 S1 C16 N2 . . . . 174.18(15) ?
    C16 S1 C17 C18 . . . . -75.70(16) ?
    C19 N3 C18 C17 . . . . -103.6(2) ?
    C26 N3 C18 C17 . . . . 81.3(2) ?
    S1 C17 C18 N3 . . . . -175.35(14) ?
    C26 N3 C19 O2 . . . . 176.6(2) ?
    C18 N3 C19 O2 . . . . 1.1(3) ?
    C26 N3 C19 C20 . . . . -2.2(2) ?
    C18 N3 C19 C20 . . . . -177.75(17) ?
    O2 C19 C20 C21 . . . . 3.7(4) ?
    N3 C19 C20 C21 . . . . -177.6(2) ?
    O2 C19 C20 C25 . . . . -177.4(2) ?
    N3 C19 C20 C25 . . . . 1.3(2) ?
    C25 C20 C21 C22 . . . . -0.5(3) ?
    C19 C20 C21 C22 . . . . 178.3(2) ?
    C20 C21 C22 C23 . . . . 0.9(3) ?
    C21 C22 C23 C24 . . . . -0.6(3) ?
    C22 C23 C24 C25 . . . . -0.1(3) ?
    C23 C24 C25 C20 . . . . 0.6(3) ?
    C23 C24 C25 C26 . . . . -178.4(2) ?
    C21 C20 C25 C24 . . . . -0.3(3) ?
    C19 C20 C25 C24 . . . . -179.33(18) ?
    C21 C20 C25 C26 . . . . 178.95(18) ?
    C19 C20 C25 C26 . . . . -0.1(2) ?
    C19 N3 C26 O3 . . . . -177.16(19) ?
    C18 N3 C26 O3 . . . . -1.5(3) ?
    C19 N3 C26 C25 . . . . 2.1(2) ?
    C18 N3 C26 C25 . . . . 177.73(17) ?
    C24 C25 C26 O3 . . . . -2.8(4) ?
    C20 C25 C26 O3 . . . . 178.1(2) ?
    C24 C25 C26 N3 . . . . 178.0(2) ?
    C20 C25 C26 N3 . . . . -1.2(2) ?
loop_
    _geom_hbond_atom_site_label_D
    _geom_hbond_atom_site_label_H
    _geom_hbond_atom_site_label_A
    _geom_hbond_site_symmetry_A
    _geom_hbond_distance_DH
    _geom_hbond_distance_HA
    _geom_hbond_distance_DA
    _geom_hbond_angle_DHA
    C13 H13 O1 2_877 0.95 2.56 3.218(3) 127
    C17 H17B O3 2_666 0.99 2.42 3.120(2) 128
    C21 H21 O2 2_576 0.95 2.45 3.346(3) 157
