# Supplementary material for: 2-(2-{[4-Oxo-3-(2-phenyl­eth­yl)-3,4-dihydro­quinazolin-2-yl]sulfan­yl}eth­yl)-2,3-dihydro-1H-isoindole-1,3-dione
Source: Acta Crystallogr Sect E Struct Rep Online. 2012 Jun 13;68(Pt 7):o2057–8. doi: 10.1107/S1600536812025883 (PMC3393323; doi:10.1107/S1600536812025883)
Supplement: Supplementary file 2 [file e-68-o2057-Isup2.hkl]

# 
# h,k,l, Fc-squared, Fo-squared, sigma(Fo-squared) and status flag 
# 
data_I
_shelx_title '  P-1' 
_shelx_refln_list_code          4 
_shelx_F_calc_maximum      183.51 
_exptl_crystal_F_000       476.00 
_reflns_d_resolution_high  0.7924 
 
loop_ 
 _symmetry_equiv_pos_as_xyz 
 'x, y, z' 
 '-x, -y, -z' 
 
_cell_length_a     8.7346 
_cell_length_b     9.4464 
_cell_length_c    13.7373 
_cell_angle_alpha  94.258 
_cell_angle_beta  103.505 
_cell_angle_gamma 105.227 
 
_shelx_F_squared_multiplier     1.000 
 
loop_ 
 _refln_index_h 
 _refln_index_k 
 _refln_index_l 
 _refln_F_squared_calc 
 _refln_F_squared_meas 
 _refln_F_squared_sigma 
 _refln_observed_status 
   1   0   0     1971.61     1956.42     37.51 o 
   2   0   0     2817.90     2727.95     52.37 o 
   3   0   0       96.56       92.28      4.83 o 
   4   0   0     1550.04     1528.62     31.13 o 
   5   0   0      206.32      197.39     13.15 o 
   6   0   0      509.14      569.01     36.24 o 
   7   0   0      907.87      930.12     28.90 o 
   8   0   0      478.75      558.63     31.41 o 
   9   0   0        0.93       -1.85      5.47 o 
  10   0   0      155.32      158.55     14.26 o 
 -10   1   0       97.99      107.90     13.14 o 
  -9   1   0      322.77      370.50     32.38 o 
  -8   1   0      582.45      620.60     33.25 o 
  -7   1   0       50.86       48.89      6.84 o 
  -6   1   0      128.34      141.89     16.38 o 
  -5   1   0       36.81       33.92      4.54 o 
  -4   1   0      241.31      265.89     10.54 o 
  -3   1   0       43.36       41.61      3.72 o 
  -2   1   0      606.37      625.28     18.51 o 
  -1   1   0     2107.49     1974.30     45.54 o 
   0   1   0      579.40      526.91     17.54 o 
   1   1   0     1284.35     1122.42     30.80 o 
   2   1   0      391.72      384.46     11.97 o 
   3   1   0      248.46      242.20      7.19 o 
   4   1   0     2681.10     2802.90     65.04 o 
   5   1   0      114.89      114.95     10.31 o 
   6   1   0      124.05      127.40     11.60 o 
   7   1   0       74.60       73.40     11.27 o 
   8   1   0       88.91      102.98     13.39 o 
   9   1   0      413.33      448.12     32.63 o 
 -10   2   0       10.87       14.67      5.57 o 
  -9   2   0      149.08      175.95     13.92 o 
  -8   2   0      663.33      672.98     22.70 o 
  -7   2   0      440.62      440.39     17.36 o 
  -6   2   0      689.87      719.36     37.19 o 
  -5   2   0       48.81       39.46      7.74 o 
  -4   2   0      255.28      302.29     20.08 o 
  -3   2   0     1437.32     1613.95     55.40 o 
  -2   2   0      776.84      777.82     30.29 o 
  -1   2   0     1605.56     1443.73     32.61 o 
   0   2   0      837.40      742.54     27.72 o 
   1   2   0      536.03      532.72     25.59 o 
   2   2   0      391.45      405.28     14.01 o 
   3   2   0      619.97      700.27     25.52 o 
   4   2   0      272.94      257.00     19.53 o 
   5   2   0       72.55       90.58      9.82 o 
   6   2   0       10.23       11.38      7.27 o 
   7   2   0       81.97       75.12     11.79 o 
   8   2   0        0.48       -0.68      4.51 o 
   9   2   0        0.22        5.04      4.63 o 
  -9   3   0        4.90        1.91      3.12 o 
  -8   3   0      747.89      785.53     28.10 o 
  -7   3   0       17.23       16.08      3.62 o 
  -6   3   0        9.41        9.63      5.17 o 
  -5   3   0      816.06      855.19     43.03 o 
  -4   3   0     1283.31     1508.79     58.92 o 
  -3   3   0      340.14      385.23     22.99 o 
  -2   3   0       19.60       14.30      4.49 o 
  -1   3   0     1292.79     1157.21     30.20 o 
   0   3   0     1453.43     1295.27     57.53 o 
   1   3   0      246.76      264.10     10.76 o 
   2   3   0     1402.01     1404.26     97.14 o 
   3   3   0      335.97      340.56     29.01 o 
   4   3   0       19.11       23.96      4.86 o 
   5   3   0        2.32        7.61      3.36 o 
   6   3   0      378.39      447.79     34.38 o 
   7   3   0       11.11       14.78      5.90 o 
   8   3   0      170.40      186.07     20.99 o 
   9   3   0      274.46      242.37     16.49 o 
 -10   4   0       10.62        4.02      2.68 o 
  -9   4   0        1.58       -1.59      2.60 o 
  -8   4   0        1.93        0.22      3.01 o 
  -7   4   0        5.92        4.51      2.72 o 
  -6   4   0      382.41      393.94     30.77 o 
  -5   4   0      295.70      369.43     27.94 o 
  -4   4   0      117.13      130.55     15.02 o 
  -3   4   0      133.50      169.73     15.77 o 
  -2   4   0        0.26       -0.47      3.01 o 
  -1   4   0      731.46      697.75     29.80 o 
   0   4   0     4211.19     4586.19     99.08 o 
   1   4   0     3008.77     3219.27     70.10 o 
   2   4   0        8.52        7.70      2.66 o 
   3   4   0       26.07       16.36      6.75 o 
   4   4   0        2.96        3.60      4.90 o 
   5   4   0       24.45       28.74      8.96 o 
   6   4   0        2.11        5.38      3.75 o 
   7   4   0        3.85        4.69      5.88 o 
   8   4   0        7.37        5.30      4.33 o 
 -10   5   0       16.23       16.15      4.80 o 
  -9   5   0       87.10       97.80      9.78 o 
  -8   5   0        2.56        0.58      4.81 o 
  -7   5   0      516.04      512.26     25.58 o 
  -6   5   0      841.87      833.16     38.34 o 
  -5   5   0        0.29        5.92      5.63 o 
  -4   5   0       37.52       37.75      8.47 o 
  -3   5   0      282.95      281.79     22.68 o 
  -2   5   0       30.70       21.79      6.16 o 
  -1   5   0      137.34      161.95     13.84 o 
   0   5   0       69.18       63.65      6.46 o 
   1   5   0     3572.70     3665.21    148.87 o 
   2   5   0        0.99       -0.51      3.84 o 
   3   5   0      311.35      283.47     25.22 o 
   4   5   0        0.58        2.73      3.11 o 
   5   5   0     1071.91     1163.22     52.72 o 
   6   5   0        3.24        2.69      6.33 o 
   7   5   0       71.15       86.22     13.12 o 
   8   5   0       22.26       15.83      3.31 o 
 -10   6   0      318.10      365.85     21.31 o 
  -9   6   0        3.93        7.20      5.17 o 
  -8   6   0      297.38      306.25     18.37 o 
  -7   6   0      347.29      308.52     21.43 o 
  -6   6   0       75.70       82.79     10.26 o 
  -5   6   0      357.09      368.69     23.69 o 
  -4   6   0      155.66      134.76     17.08 o 
  -3   6   0       21.45       18.10      6.16 o 
  -2   6   0      968.35     1016.83     46.39 o 
  -1   6   0        0.34        1.12      4.44 o 
   0   6   0       24.49       40.76     10.18 o 
   1   6   0       20.22       24.76      8.35 o 
   2   6   0      107.62       78.43      9.74 o 
   3   6   0      586.92      546.16     21.50 o 
   4   6   0        4.55        3.41      4.22 o 
   5   6   0     1915.31     2066.92     76.64 o 
   6   6   0       37.73       49.65     10.60 o 
   7   6   0        0.31        1.30      2.48 o 
 -10   7   0       60.83       61.17      7.05 o 
  -9   7   0       24.65       37.14      8.30 o 
  -8   7   0       21.26       19.15      7.33 o 
  -7   7   0        4.08        3.11      4.92 o 
  -6   7   0      182.68      207.98     24.20 o 
  -5   7   0      108.39      114.14      9.80 o 
  -4   7   0     1221.10     1271.55     35.92 o 
  -3   7   0      372.58      365.98     27.61 o 
  -2   7   0        8.70        8.58      5.18 o 
  -1   7   0      111.67       99.74     16.05 o 
   0   7   0       44.83       49.12      8.34 o 
   1   7   0      557.59      485.35     26.13 o 
   2   7   0       11.87       16.16      5.18 o 
   3   7   0      120.51      116.55     12.04 o 
   4   7   0        3.51        2.50      3.04 o 
   5   7   0       10.83        8.00      3.85 o 
   6   7   0      115.69      117.75     12.40 o 
  -9   8   0        0.46       -0.89      2.68 o 
  -8   8   0       33.66       37.48      9.60 o 
  -7   8   0      337.65      368.89     31.56 o 
  -6   8   0       95.22       88.79     10.66 o 
  -5   8   0      290.15      321.76     20.92 o 
  -4   8   0      436.89      446.62     25.26 o 
  -3   8   0      205.04      198.87     16.13 o 
  -2   8   0        0.63       -2.77      2.77 o 
  -1   8   0      234.38      198.42     24.52 o 
   0   8   0      398.01      419.39     36.78 o 
   1   8   0      107.71      100.35     11.55 o 
   2   8   0      487.71      557.06     27.24 o 
   3   8   0      110.39      118.75     11.49 o 
   4   8   0       22.81       22.18      5.67 o 
   5   8   0      171.70      147.98     10.72 o 
  -9   9   0       40.92       40.76      5.87 o 
  -8   9   0       41.03       47.96      8.63 o 
  -7   9   0        4.04       -1.03      4.98 o 
  -6   9   0       47.47       36.87      6.47 o 
  -5   9   0      116.39      121.47     21.72 o 
  -4   9   0        9.41        6.92      4.04 o 
  -3   9   0        5.07        1.89      3.32 o 
  -2   9   0       22.26       16.67      8.84 o 
  -1   9   0        0.37        1.29      5.86 o 
   0   9   0      315.37      311.27     19.61 o 
   1   9   0      132.43      119.92     11.93 o 
   2   9   0       13.64       15.80      4.50 o 
   3   9   0        2.62        2.00      2.21 o 
   4   9   0      223.29      182.52      8.97 o 
  -8  10   0      100.44      102.36      9.01 o 
  -7  10   0       23.46       20.17      5.46 o 
  -6  10   0       24.88       27.12      7.31 o 
  -5  10   0       11.11       14.71      4.09 o 
  -4  10   0       85.85       81.63      9.11 o 
  -3  10   0      166.84      180.09     13.94 o 
  -2  10   0       55.29       66.56      7.68 o 
  -1  10   0       67.08       75.41      8.47 o 
   0  10   0       95.34       91.00      9.11 o 
   1  10   0       65.81       85.36      8.23 o 
   2  10   0       74.99       75.26      9.83 o 
  -6  11   0       75.87      100.93      9.71 o 
  -5  11   0      157.30      165.74     17.04 o 
  -4  11   0       15.76       18.23      3.29 o 
  -3  11   0       70.34       72.92     10.48 o 
  -2  11   0       44.03       43.54      8.37 o 
  -1  11   0        6.26        6.90      2.21 o 
   0  11   0        2.97        6.17      1.94 o 
   1  11   0       48.04       43.65      5.60 o 
  -1 -11   1      148.22      160.17     13.84 o 
   0 -11   1       22.05       25.46      3.60 o 
   1 -11   1      305.89      358.33     14.91 o 
   2 -11   1       10.44        7.91      2.10 o 
   3 -11   1       36.70       38.84      7.90 o 
   4 -11   1       14.56       13.94      2.91 o 
   5 -11   1      169.28      169.01      9.87 o 
   6 -11   1       13.80       11.60      3.57 o 
  -3 -10   1        6.02        5.77      2.11 o 
  -2 -10   1        1.17        2.46      2.00 o 
  -1 -10   1       21.89       25.18      4.95 o 
   0 -10   1      144.60      180.02     13.00 o 
   1 -10   1      230.43      257.69     25.60 o 
   2 -10   1        3.32        7.10      3.36 o 
   3 -10   1       51.01       73.13     13.88 o 
   4 -10   1        4.97        8.46      2.88 o 
   5 -10   1       47.97       46.52      6.64 o 
   6 -10   1       32.47       30.34      5.68 o 
   7 -10   1      187.67      234.51     17.43 o 
  -4  -9   1       86.64       76.47      7.66 o 
  -3  -9   1        1.03       -2.66      2.66 o 
  -2  -9   1      178.14      179.01     13.58 o 
  -1  -9   1       14.58       14.81      4.80 o 
   0  -9   1      223.05      216.81     24.93 o 
   1  -9   1      160.92      196.77     24.02 o 
   2  -9   1      127.67      117.71     19.16 o 
   3  -9   1      611.77      706.49     47.06 o 
   4  -9   1        6.34        4.07      3.91 o 
   5  -9   1       31.92       24.74      5.76 o 
   6  -9   1        0.81        7.39      4.08 o 
   7  -9   1        9.89        7.83      5.45 o 
   8  -9   1      154.04      166.46     15.68 o 
  -5  -8   1        2.11        2.33      1.48 o 
  -4  -8   1       11.88       13.78      4.86 o 
  -3  -8   1      190.98      213.31     15.46 o 
  -2  -8   1      294.80      307.78     19.72 o 
  -1  -8   1      388.99      374.66     34.11 o 
   0  -8   1      112.52      101.03     17.73 o 
   1  -8   1      504.86      566.87     42.01 o 
   2  -8   1     2165.70     2114.98    242.68 o 
   3  -8   1      596.89      565.41     28.18 o 
   4  -8   1      671.22      683.98     32.14 o 
   5  -8   1     1102.06     1133.87    113.37 o 
   6  -8   1       12.08        8.92      5.18 o 
   7  -8   1      106.62      130.87     18.08 o 
   8  -8   1       20.54       27.57      8.31 o 
   9  -8   1       64.77       66.54      9.33 o 
  -6  -7   1       23.41       27.07      6.58 o 
  -5  -7   1      180.00      165.81     14.66 o 
  -4  -7   1        1.44       -1.42      3.02 o 
  -3  -7   1       62.96       76.10      9.65 o 
  -2  -7   1        6.70        4.21      4.73 o 
  -1  -7   1      189.97      184.28     25.58 o 
   0  -7   1      150.78      123.97     12.39 o 
   1  -7   1      265.10      230.89     23.99 o 
   3  -7   1     1284.34     1427.42     62.90 o 
   4  -7   1       42.08       36.21      5.49 o 
   5  -7   1        0.74        2.21      3.09 o 
   6  -7   1      616.67      614.15     29.97 o 
   7  -7   1      184.20      212.49     23.90 o 
   8  -7   1      188.65      202.39     22.24 o 
   9  -7   1        1.16       -2.22      3.87 o 
  -7  -6   1        0.05       -1.25      2.55 o 
  -6  -6   1      144.57      145.89     18.61 o 
  -5  -6   1     1282.21     1401.14     57.96 o 
  -4  -6   1      456.97      462.34     23.73 o 
  -3  -6   1       61.36       55.54      7.77 o 
  -2  -6   1       13.01       14.75      7.50 o 
  -1  -6   1        2.08        3.13      4.42 o 
   0  -6   1       36.18       32.60      6.61 o 
   1  -6   1      100.72       78.14     10.06 o 
   2  -6   1        8.60        1.23      3.75 o 
   3  -6   1        5.90        3.08      3.79 o 
   4  -6   1      210.87      212.79     21.56 o 
   5  -6   1      145.41      123.88     11.21 o 
   6  -6   1       75.24       71.70      7.76 o 
   7  -6   1      219.40      201.47     23.85 o 
   8  -6   1        6.87       12.22      6.12 o 
   9  -6   1       80.01       66.57     11.55 o 
  10  -6   1      104.68      105.33     10.21 o 
  -8  -5   1       54.63       52.71      7.17 o 
  -7  -5   1      376.31      431.58     31.30 o 
  -6  -5   1       32.36       24.75     10.33 o 
  -5  -5   1       15.48       13.00      5.12 o 
  -4  -5   1       53.68       53.07      6.12 o 
  -3  -5   1       74.35       74.15     12.57 o 
  -2  -5   1      139.36      129.37     13.85 o 
  -1  -5   1      193.37      196.47     12.05 o 
   0  -5   1      811.50      898.33     44.05 o 
   1  -5   1      100.77      115.06     11.81 o 
   2  -5   1        0.84       -2.08      3.62 o 
   3  -5   1      197.59      190.04     18.05 o 
   4  -5   1      400.05      436.56     30.34 o 
   5  -5   1      309.32      334.63     28.10 o 
   6  -5   1       87.25       86.62     10.25 o 
   7  -5   1      300.12      286.48     28.94 o 
   8  -5   1        1.92        8.85      3.68 o 
   9  -5   1       12.79       21.79      7.59 o 
  10  -5   1       72.09       62.16      8.40 o 
  -8  -4   1       77.51       78.13     11.91 o 
  -7  -4   1        4.47        6.67      4.39 o 
  -6  -4   1       54.60       65.42      9.64 o 
  -5  -4   1      314.84      353.47     17.65 o 
  -4  -4   1       39.83       42.83      9.50 o 
  -3  -4   1        9.16        2.68      5.67 o 
  -2  -4   1      237.54      271.90     21.42 o 
  -1  -4   1       61.85       82.39      7.27 o 
   0  -4   1      121.16      128.85      9.62 o 
   1  -4   1     1225.92     1266.92     45.58 o 
   2  -4   1      434.99      425.89     24.03 o 
   3  -4   1      923.47     1123.42     47.70 o 
   4  -4   1       22.21       42.28      9.02 o 
   5  -4   1       91.61      114.38     15.36 o 
   6  -4   1       28.04       26.32      4.88 o 
   7  -4   1      352.96      347.20     17.36 o 
   8  -4   1      143.29      134.62     10.82 o 
   9  -4   1        1.34        0.35      4.69 o 
  10  -4   1       25.30       22.69      5.38 o 
  -9  -3   1       14.83       12.58      4.36 o 
  -8  -3   1      148.39      163.52     14.16 o 
  -7  -3   1       42.67       38.01      8.56 o 
  -6  -3   1      607.27      681.56     27.86 o 
  -5  -3   1        1.16        4.02      3.53 o 
  -4  -3   1     1119.48     1105.88     35.07 o 
  -3  -3   1     1008.74     1006.59     40.21 o 
  -2  -3   1        1.20        0.62      3.25 o 
  -1  -3   1      469.88      473.31     16.61 o 
   0  -3   1      603.17      581.61     22.31 o 
   1  -3   1     1511.82     1484.10     49.00 o 
   2  -3   1        3.59       -1.85      2.85 o 
   3  -3   1     4547.40     4838.13    141.69 o 
   4  -3   1     1608.14     1934.20     70.90 o 
   5  -3   1      215.23      264.18     22.18 o 
   6  -3   1     1134.12     1165.56     55.20 o 
   7  -3   1      612.80      578.67     23.12 o 
   8  -3   1        4.86        4.94      3.21 o 
   9  -3   1       21.75       19.42      5.68 o 
  -9  -2   1       13.52        8.44      4.69 o 
  -8  -2   1      540.03      596.36     30.91 o 
  -7  -2   1      147.24      174.16     17.49 o 
  -6  -2   1        0.19        5.36      2.76 o 
  -5  -2   1     1351.52     1427.71     43.78 o 
  -4  -2   1      178.26      181.07     11.62 o 
  -3  -2   1      243.31      246.45     11.97 o 
  -2  -2   1       11.20       13.27      2.69 o 
  -1  -2   1       53.83       52.62      2.62 o 
   0  -2   1     3602.14     3166.80     85.59 o 
   1  -2   1       10.19        2.93      2.20 o 
   2  -2   1       35.67       29.87      5.29 o 
   3  -2   1     1208.85     1233.71     45.70 o 
   4  -2   1      719.86      818.52     37.12 o 
   5  -2   1      767.83      756.69     37.44 o 
   7  -2   1      901.82      846.30     29.98 o 
   8  -2   1      214.92      241.52     14.75 o 
   9  -2   1      407.37      421.70     22.18 o 
 -10  -1   1        0.43        1.94      2.10 o 
  -9  -1   1       12.10        9.18      6.08 o 
  -8  -1   1       38.83       46.67      9.65 o 
  -7  -1   1        1.06        1.08      4.18 o 
  -6  -1   1      241.33      241.34      9.24 o 
  -5  -1   1        1.61        1.30      2.52 o 
  -4  -1   1      606.94      648.61     22.77 o 
  -3  -1   1      350.90      314.45     18.08 o 
  -2  -1   1      262.24      238.42     13.01 o 
  -1  -1   1      657.94      643.00     48.05 o 
   0  -1   1      326.82      295.04     10.69 o 
   1  -1   1     1470.57     1404.66     41.90 o 
   2  -1   1        0.85        2.76      2.73 o 
   3  -1   1      270.12      279.88     11.82 o 
   4  -1   1     1244.04     1337.83     35.66 o 
   5  -1   1      139.68      181.45     16.25 o 
   6  -1   1      307.35      335.06     27.47 o 
   7  -1   1       35.24       32.51      6.44 o 
   8  -1   1      522.53      531.19     27.65 o 
   9  -1   1       26.20       39.39     11.45 o 
  10  -1   1       11.39        8.59      3.60 o 
 -10   0   1        0.05       -4.31      4.31 o 
  -9   0   1        8.26       12.19      7.25 o 
  -8   0   1      143.47      161.39     12.95 o 
  -7   0   1        5.51        2.71      2.87 o 
  -6   0   1      641.17      689.28     62.33 o 
  -5   0   1      430.37      484.91     20.98 o 
  -4   0   1      514.76      464.24     13.46 o 
  -3   0   1       30.29       25.64      2.66 o 
  -2   0   1     2551.80     2390.84     38.60 o 
  -1   0   1     1339.86     1201.10     24.10 o 
   0   0   1      911.31      954.55     26.87 o 
   1   0   1     2078.27     2014.77     39.41 o 
   2   0   1     3938.23     3750.50     73.18 o 
   3   0   1       15.90        7.74      1.81 o 
   4   0   1      555.32      547.23     15.69 o 
   5   0   1      251.67      239.96     21.58 o 
   6   0   1        0.56        8.43      3.43 o 
   7   0   1      245.48      276.59     21.78 o 
   8   0   1      157.95      153.64     22.23 o 
   9   0   1        7.40       13.30      7.19 o 
  10   0   1       86.38       79.19      8.77 o 
 -10   1   1      207.96      216.50     19.55 o 
  -9   1   1      984.07     1161.20     61.74 o 
  -8   1   1       42.21       46.19      5.95 o 
  -7   1   1      478.85      491.49     18.55 o 
  -6   1   1       75.95       76.35     10.94 o 
  -5   1   1       98.93       77.12      5.91 o 
  -4   1   1       51.39       55.28      4.57 o 
  -3   1   1     1710.52     1746.19     42.36 o 
  -2   1   1     1819.64     1794.66     39.47 o 
  -1   1   1     2590.70     2405.53     68.59 o 
   0   1   1     1966.28     1780.38     56.32 o 
   1   1   1     2501.95     2193.36     34.44 o 
   2   1   1      209.93      195.50      5.09 o 
   3   1   1     1111.36     1094.72     22.28 o 
   4   1   1       50.07       47.43      6.11 o 
   5   1   1     1774.36     2010.64     79.75 o 
   6   1   1        1.54        3.67      3.07 o 
   7   1   1       19.91       16.16      6.69 o 
   8   1   1       33.52       36.46     11.51 o 
   9   1   1       29.57       32.94      8.57 o 
 -10   2   1       61.31       62.65     11.43 o 
  -9   2   1      351.12      394.63     34.08 o 
  -8   2   1      204.95      217.35     12.22 o 
  -7   2   1        2.71        0.26      2.61 o 
  -6   2   1      399.73      439.17     27.81 o 
  -5   2   1      546.01      604.83     32.27 o 
  -4   2   1       38.26       45.14      7.66 o 
  -3   2   1      235.09      232.83     15.65 o 
  -2   2   1      451.98      419.35     21.86 o 
  -1   2   1       13.16       13.08      4.53 o 
   0   2   1     2948.74     2936.64     59.71 o 
   1   2   1      288.23      272.07     11.53 o 
   2   2   1     1221.78     1148.67     33.81 o 
   3   2   1      189.74      222.77     11.56 o 
   4   2   1      103.24       70.01     15.19 o 
   5   2   1       85.42       85.62     14.20 o 
   6   2   1      453.15      455.82     18.38 o 
   7   2   1      293.97      344.79     24.03 o 
   8   2   1       21.18       22.11      7.56 o 
   9   2   1        0.42        3.04      3.56 o 
  -9   3   1       12.24       15.41      3.65 o 
  -8   3   1        1.89        1.69      2.67 o 
  -7   3   1      896.05      932.22     26.16 o 
  -6   3   1        6.89        5.28      3.50 o 
  -5   3   1       62.74       93.87     12.85 o 
  -4   3   1       56.22       55.42      9.28 o 
  -3   3   1        7.60        5.46      4.22 o 
  -2   3   1      101.99       83.82     11.08 o 
  -1   3   1      906.34      843.99     37.52 o 
   0   3   1      324.72      307.30     13.56 o 
   1   3   1       48.58       48.86      3.82 o 
   2   3   1      344.87      312.41     12.85 o 
   3   3   1       81.96      117.07     13.90 o 
   4   3   1       70.93       83.76     13.50 o 
   5   3   1      259.61      262.51     18.60 o 
   6   3   1        7.20        5.60      4.01 o 
   7   3   1        1.75        3.19      7.07 o 
   8   3   1      177.58      192.34     20.26 o 
  -9   4   1      115.70      107.95     16.84 o 
  -8   4   1       90.45       89.97      8.90 o 
  -7   4   1      740.34      811.54     23.94 o 
  -6   4   1      228.68      257.31     24.36 o 
  -5   4   1      429.08      482.31     32.43 o 
  -4   4   1        1.21        3.57      4.46 o 
  -3   4   1     3423.27     3759.65    116.79 o 
  -2   4   1     1064.07     1078.21     32.74 o 
  -1   4   1      856.18      851.95     56.24 o 
   0   4   1       10.56       16.53      2.74 o 
   1   4   1       17.63       21.66      2.99 o 
   2   4   1       20.88       12.55      5.41 o 
   3   4   1        0.65        3.96      4.89 o 
   4   4   1        5.25        6.42      3.20 o 
   5   4   1      206.10      211.33     19.56 o 
   6   4   1        0.21        0.92      6.08 o 
   7   4   1       51.46       59.43     13.06 o 
   8   4   1        5.04        2.21      3.05 o 
 -10   5   1       67.37       73.33      9.25 o 
  -9   5   1      106.62      104.32     10.30 o 
  -8   5   1      350.73      394.27     22.33 o 
  -7   5   1      513.41      504.43     29.28 o 
  -6   5   1       62.96       47.12     10.00 o 
  -5   5   1       28.81       37.36      9.36 o 
  -4   5   1      171.23      149.04     17.14 o 
  -3   5   1       36.03       62.81     10.04 o 
  -2   5   1        0.13        5.50      3.96 o 
  -1   5   1     2203.48     2320.12     56.22 o 
   0   5   1      268.19      281.03     22.88 o 
   1   5   1      127.67      128.35     15.57 o 
   2   5   1      151.29      140.20     16.83 o 
   3   5   1      794.00      796.09     25.89 o 
   4   5   1        0.56       -1.31      3.10 o 
   5   5   1      694.45      707.94     39.43 o 
   6   5   1      326.88      351.05     24.21 o 
   7   5   1        9.91        5.16      4.13 o 
 -10   6   1       23.23       25.98      5.55 o 
  -9   6   1      127.99      109.79     15.73 o 
  -8   6   1      302.85      280.24     18.15 o 
  -7   6   1       84.59       69.30      9.32 o 
  -6   6   1       83.88       80.92      8.26 o 
  -5   6   1      242.18      238.46     17.13 o 
  -4   6   1      288.02      279.25     24.96 o 
  -3   6   1       65.42       79.67     12.04 o 
  -2   6   1      442.23      452.83     28.05 o 
  -1   6   1       89.77       78.52     12.37 o 
   0   6   1      156.44      128.63     16.28 o 
   1   6   1      125.25       96.03     14.94 o 
   2   6   1      126.67      137.24     11.36 o 
   3   6   1     1243.67     1350.54    120.06 o 
   4   6   1      350.34      363.28     21.40 o 
   5   6   1      119.47      118.67     14.21 o 
   6   6   1       29.81       24.89      5.05 o 
   7   6   1      101.61       92.20      8.97 o 
 -10   7   1        0.90       -1.85      2.13 o 
  -9   7   1        0.25        3.76      4.84 o 
  -8   7   1        2.74        5.56      3.19 o 
  -7   7   1       73.70       75.24     12.66 o 
  -6   7   1        0.86        1.04      4.15 o 
  -5   7   1      476.36      492.84     57.37 o 
  -4   7   1       99.98       94.79      8.64 o 
  -3   7   1      452.70      444.69     31.35 o 
  -2   7   1       74.56       72.21     13.26 o 
  -1   7   1      541.18      467.41     24.59 o 
   0   7   1       20.98       15.76      5.29 o 
   1   7   1       39.48       25.80      4.85 o 
   2   7   1       29.60       21.53      5.78 o 
   3   7   1       45.06       41.71      7.19 o 
   4   7   1       24.73       16.11      4.61 o 
   5   7   1        6.57        4.14      6.85 o 
   6   7   1       47.29       30.29      5.64 o 
  -9   8   1       37.57       43.86      8.16 o 
  -8   8   1      193.33      200.47     20.87 o 
  -7   8   1       10.86        2.77      6.00 o 
  -6   8   1      112.29      125.77     19.36 o 
  -5   8   1       48.54       33.59      6.80 o 
  -4   8   1       71.34       71.44      9.82 o 
  -3   8   1      105.63      103.41     11.79 o 
  -2   8   1      322.62      297.91     22.43 o 
  -1   8   1       13.50       10.27      4.29 o 
   0   8   1       30.18       23.45      5.92 o 
   1   8   1        0.59        3.95      3.21 o 
   2   8   1       13.48       15.07      5.18 o 
   3   8   1        2.17        1.29      3.08 o 
   4   8   1        6.38        6.27      3.70 o 
   5   8   1        2.99        0.53      2.34 o 
  -9   9   1      180.57      184.27     13.09 o 
  -8   9   1        2.01       -1.31      4.41 o 
  -7   9   1       66.70       85.21     13.75 o 
  -6   9   1       39.89       46.70     11.53 o 
  -5   9   1        3.26        6.85      3.75 o 
  -4   9   1       68.65       60.54      9.02 o 
  -3   9   1      111.30      117.14     12.27 o 
  -2   9   1      644.08      676.83     23.43 o 
  -1   9   1       89.66       70.76      9.13 o 
   0   9   1       28.14       41.51      7.15 o 
   1   9   1      274.80      309.35     18.79 o 
   2   9   1       37.32       44.61      6.67 o 
   3   9   1      190.19      220.66     16.74 o 
   4   9   1       23.13       18.43      4.00 o 
  -8  10   1        5.82        3.01      2.16 o 
  -7  10   1      226.03      270.78     19.80 o 
  -6  10   1       53.85       54.94      9.72 o 
  -5  10   1       13.28       11.92      3.51 o 
  -4  10   1       63.17       65.55      7.97 o 
  -3  10   1      192.18      199.11     14.58 o 
  -2  10   1        5.87        6.74      2.14 o 
  -1  10   1       12.93        8.75      3.24 o 
   0  10   1       12.70       18.30      4.24 o 
   1  10   1       29.28       37.02      5.40 o 
   2  10   1       78.19       88.62      9.03 o 
  -6  11   1       32.47       28.89      5.30 o 
  -5  11   1        8.57        8.69      3.76 o 
  -4  11   1        0.89        6.02      2.19 o 
  -3  11   1       33.16       37.27      6.06 o 
  -2  11   1      418.82      461.13     26.96 o 
  -1  11   1       13.05        9.83      2.25 o 
   0  11   1       50.54       46.09      4.17 o 
  -1 -11   2       71.13       64.36      8.28 o 
   0 -11   2        4.52        4.44      2.72 o 
   1 -11   2      104.57      114.93      8.09 o 
   2 -11   2       64.15       61.65      5.63 o 
   3 -11   2       51.92       40.55      8.24 o 
   4 -11   2       81.75       88.33     11.09 o 
   5 -11   2       26.86       27.91      3.75 o 
   6 -11   2      170.77      166.57     10.89 o 
  -3 -10   2        2.29       -1.49      1.53 o 
  -2 -10   2       90.22       87.81     15.52 o 
  -1 -10   2       11.39        8.71      2.92 o 
   0 -10   2       96.67      110.90     10.28 o 
   1 -10   2      225.54      261.62     25.50 o 
   2 -10   2      202.01      228.37     26.77 o 
   3 -10   2        3.20        3.46      6.04 o 
   4 -10   2       22.21       17.31      7.07 o 
   5 -10   2       51.07       43.51      6.19 o 
   6 -10   2       83.67       98.06     11.91 o 
   7 -10   2       44.85       47.48      7.07 o 
  -4  -9   2        0.13        1.65      1.96 o 
  -3  -9   2        4.77        1.43      4.66 o 
  -2  -9   2       16.06        9.91      3.90 o 
  -1  -9   2        0.75        5.74      5.32 o 
   0  -9   2       11.18        0.78      5.95 o 
   1  -9   2      471.76      540.59     40.82 o 
   2  -9   2        0.89       -0.92      5.46 o 
   3  -9   2       60.75       55.43     12.70 o 
   4  -9   2       36.82       31.25     10.31 o 
   5  -9   2      261.51      306.80     28.80 o 
   6  -9   2       61.89       57.47      8.15 o 
   7  -9   2       44.94       44.97      6.02 o 
   8  -9   2        2.59       -0.64      2.77 o 
  -5  -8   2       58.58       46.79      9.82 o 
  -4  -8   2        2.39        1.46      2.59 o 
  -3  -8   2        6.93        7.78      3.45 o 
  -2  -8   2       33.16       38.14     10.53 o 
  -1  -8   2      138.49      144.47     20.27 o 
   0  -8   2       23.40       31.17     10.60 o 
   1  -8   2      296.19      266.33     28.65 o 
   2  -8   2      214.34      190.04     19.06 o 
   3  -8   2      494.16      467.81     38.75 o 
   4  -8   2        7.94        7.10      7.99 o 
   5  -8   2      197.44      233.50     18.20 o 
   6  -8   2       34.25       36.11      9.95 o 
   7  -8   2        5.12       -1.24      2.98 o 
   8  -8   2        0.36        5.74      4.80 o 
   9  -8   2        7.13        9.20      3.56 o 
  -6  -7   2       67.90       50.14      8.78 o 
  -5  -7   2      227.56      226.11     17.26 o 
  -4  -7   2      199.76      219.60     15.14 o 
  -3  -7   2        0.38        0.40      2.71 o 
  -2  -7   2       91.23       71.69     13.88 o 
  -1  -7   2        5.68        2.22      2.98 o 
   0  -7   2      262.18      217.09     12.47 o 
   1  -7   2      222.55      191.67     21.85 o 
   3  -7   2       13.75       12.27      3.19 o 
   4  -7   2      224.03      229.09     13.86 o 
   5  -7   2        1.48        3.75      3.52 o 
   6  -7   2      176.27      177.05     35.50 o 
   7  -7   2      290.44      267.40     19.96 o 
   8  -7   2       34.65       36.67      9.67 o 
   9  -7   2        3.92        5.77      3.61 o 
  -7  -6   2      437.47      395.30     24.57 o 
  -6  -6   2       14.84       19.75      8.01 o 
  -5  -6   2      263.06      272.59     20.76 o 
  -4  -6   2       51.45       43.93      6.69 o 
  -3  -6   2      377.67      325.62     19.47 o 
  -2  -6   2        0.30        5.17      4.73 o 
  -1  -6   2      140.68      132.27     10.96 o 
   0  -6   2      916.35      944.33     32.51 o 
   1  -6   2       15.39       22.35      5.76 o 
   2  -6   2      274.97      274.21     21.90 o 
   3  -6   2      211.76      217.91     21.60 o 
   4  -6   2      370.54      370.17     29.80 o 
   5  -6   2     1033.91     1063.31     44.46 o 
   6  -6   2       34.64       23.04      8.03 o 
   7  -6   2      402.94      386.34     33.83 o 
   8  -6   2        9.48       11.19      5.94 o 
   9  -6   2      379.22      451.69     30.77 o 
  10  -6   2       91.09      101.71      9.22 o 
  -8  -5   2       67.36       74.10      8.97 o 
  -7  -5   2       57.18       60.86     11.48 o 
  -6  -5   2      155.63      155.25     14.82 o 
  -5  -5   2       65.04       66.62     13.82 o 
  -4  -5   2      182.88      148.94      8.77 o 
  -3  -5   2        4.29       -0.56      2.39 o 
  -2  -5   2      166.57      166.54     18.16 o 
  -1  -5   2      376.02      347.05     16.78 o 
   0  -5   2        7.24        4.36      2.22 o 
   1  -5   2     2269.90     2629.54     84.93 o 
   2  -5   2      754.75      916.08     42.24 o 
   3  -5   2      347.85      381.84     27.04 o 
   4  -5   2       87.66       82.15     13.37 o 
   5  -5   2      370.89      431.37     32.95 o 
   6  -5   2      488.85      499.07     26.27 o 
   7  -5   2      158.99      116.48     18.04 o 
   8  -5   2      269.11      274.62     28.05 o 
   9  -5   2      120.68      104.97     14.97 o 
  10  -5   2       19.63       22.15      4.84 o 
  -8  -4   2        1.54        1.28      3.44 o 
  -7  -4   2        0.43        7.15      4.58 o 
  -6  -4   2       82.99       91.27      9.92 o 
  -5  -4   2       10.79       12.41      3.60 o 
  -4  -4   2      794.47      735.46     33.74 o 
  -3  -4   2      154.31      164.91     11.37 o 
  -2  -4   2      150.23      147.61     10.31 o 
  -1  -4   2        2.25       -0.66      2.21 o 
   0  -4   2     1377.34     1484.39     49.07 o 
   1  -4   2      144.52      166.45     13.62 o 
   2  -4   2      627.99      698.16     33.89 o 
   3  -4   2       65.30      102.25     12.68 o 
   4  -4   2       16.64       15.04      6.06 o 
   5  -4   2       59.38       63.32     11.97 o 
   6  -4   2      346.94      362.00     16.05 o 
   7  -4   2       17.41       14.56      6.52 o 
   8  -4   2        9.82       -0.65      5.62 o 
   9  -4   2        0.53        4.26      4.73 o 
  10  -4   2      170.11      161.66     12.68 o 
  -9  -3   2       36.35       28.67      6.14 o 
  -8  -3   2      399.07      439.54     24.04 o 
  -7  -3   2      252.36      272.13     21.17 o 
  -6  -3   2       66.78       72.20      7.76 o 
  -5  -3   2        3.48        1.34      4.06 o 
  -4  -3   2      280.71      294.32     15.87 o 
  -3  -3   2      224.77      232.57     12.69 o 
  -2  -3   2      248.46      279.41     17.89 o 
  -1  -3   2       77.50       98.10      7.34 o 
   0  -3   2      334.52      358.52     16.69 o 
   1  -3   2      615.48      610.28     26.70 o 
   2  -3   2      101.52      108.89     10.93 o 
   3  -3   2      520.85      621.34     31.79 o 
   4  -3   2     1438.46     1641.45     64.28 o 
   5  -3   2        0.60        5.03      4.15 o 
   6  -3   2      144.94      120.89     11.63 o 
   7  -3   2      411.25      376.71     21.49 o 
   8  -3   2      119.74      131.83     13.87 o 
   9  -3   2      129.15      127.24     11.98 o 
  -9  -2   2       14.39        3.16      3.07 o 
  -8  -2   2        3.55        4.08      7.29 o 
  -7  -2   2      152.50      176.61     13.80 o 
  -6  -2   2      487.69      526.21     23.13 o 
  -5  -2   2      824.12      900.79     31.95 o 
  -4  -2   2       87.20       73.55      7.18 o 
  -3  -2   2        0.31        1.14      2.22 o 
  -2  -2   2      116.78       92.96      9.27 o 
  -1  -2   2      428.56      514.23     13.79 o 
   0  -2   2     4376.65     4408.55    118.16 o 
   1  -2   2      868.22      987.42     34.62 o 
   2  -2   2      340.12      363.26     19.52 o 
   3  -2   2      990.42     1054.81     42.14 o 
   4  -2   2      131.03      120.95     12.98 o 
   5  -2   2      572.17      551.92     31.72 o 
   7  -2   2     1936.47     1906.25     47.61 o 
   8  -2   2      884.13      898.50     38.22 o 
   9  -2   2        1.77       -2.30      2.92 o 
 -10  -1   2       25.76       21.43      4.93 o 
  -9  -1   2       49.63       54.51      9.18 o 
  -8  -1   2        0.33        0.60      6.75 o 
  -7  -1   2       14.54        8.07      5.05 o 
  -6  -1   2      403.48      396.32     32.22 o 
  -5  -1   2        1.89        0.75      2.66 o 
  -4  -1   2      349.36      330.71     14.74 o 
  -3  -1   2      419.50      414.10     10.56 o 
  -2  -1   2      471.75      454.58     16.09 o 
  -1  -1   2     1654.74     1784.72     35.96 o 
   0  -1   2      570.63      547.00     19.35 o 
   1  -1   2        2.21        2.57      2.07 o 
   2  -1   2      296.70      293.98     15.50 o 
   3  -1   2     1750.98     1810.54     43.43 o 
   4  -1   2      234.23      239.34     12.91 o 
   5  -1   2       37.24       40.46      5.58 o 
   6  -1   2      101.38      106.53      9.72 o 
   7  -1   2        4.24        3.37      4.02 o 
   8  -1   2        2.95        5.24      4.39 o 
   9  -1   2       75.59       69.67      7.86 o 
 -10   0   2        0.91       -1.97      3.23 o 
  -9   0   2        0.03       -2.52      4.49 o 
  -8   0   2       56.68       61.20      6.90 o 
  -7   0   2       81.45       82.57      7.74 o 
  -6   0   2      835.74      799.20     47.45 o 
  -5   0   2      371.80      408.23     50.72 o 
  -4   0   2        1.25        1.88      1.18 o 
  -3   0   2     2176.59     2213.39     51.84 o 
  -2   0   2     1946.77     1892.38     40.54 o 
  -1   0   2     2407.31     2053.02     40.19 o 
   0   0   2        2.97        0.02      1.06 o 
   1   0   2        1.63        2.66      1.42 o 
   2   0   2       15.17       16.51      2.71 o 
   3   0   2      193.83      190.73      9.52 o 
   4   0   2       53.58       57.49      5.68 o 
   5   0   2      278.85      280.88     24.82 o 
   6   0   2        8.73       17.39      4.03 o 
   7   0   2       73.98       87.17      9.71 o 
   8   0   2       23.46       33.59     10.72 o 
   9   0   2       19.96       26.49      8.24 o 
 -10   1   2        4.70        0.02      3.85 o 
  -9   1   2     1128.53     1291.12     47.73 o 
  -8   1   2      345.19      382.12     16.81 o 
  -7   1   2      810.62      831.26     24.71 o 
  -6   1   2      450.88      412.52     32.87 o 
  -5   1   2      592.19      661.94     21.36 o 
  -4   1   2        6.83        4.85      1.80 o 
  -3   1   2      890.93      834.03     24.53 o 
  -2   1   2      869.80      787.81     25.53 o 
  -1   1   2     2598.20     2276.56     46.00 o 
   0   1   2      281.78      250.79     16.14 o 
   1   1   2     3611.61     3271.79     44.60 o 
   2   1   2      855.35      872.89     15.57 o 
   3   1   2     4149.22     4218.48     59.62 o 
   4   1   2      945.69     1069.24     49.96 o 
   5   1   2      462.04      447.18     33.55 o 
   6   1   2      312.43      337.15     15.69 o 
   7   1   2      186.33      193.05     16.63 o 
   8   1   2       34.92       52.29     12.82 o 
   9   1   2       37.76       40.13      8.38 o 
 -10   2   2       20.29       20.22      7.64 o 
  -9   2   2        5.29        0.85      3.48 o 
  -8   2   2      295.58      302.76     17.54 o 
  -7   2   2      683.59      708.92     28.74 o 
  -6   2   2      137.76      143.49     15.19 o 
  -5   2   2     1791.05     2031.25     73.65 o 
  -4   2   2     1154.64     1155.77     55.45 o 
  -3   2   2      117.51      108.01      8.28 o 
  -2   2   2      636.17      560.47     27.13 o 
  -1   2   2     1270.50     1204.24     43.71 o 
   0   2   2     2155.24     2035.55     41.04 o 
   1   2   2       50.04       38.82      2.88 o 
   2   2   2     1870.04     1863.74     44.60 o 
   3   2   2      147.71      149.98     15.39 o 
   4   2   2       68.94       51.96     10.80 o 
   5   2   2      423.87      461.12     25.16 o 
   6   2   2      599.84      588.50     25.33 o 
   7   2   2        1.18       -6.24     10.16 o 
   8   2   2      197.65      179.78     20.62 o 
   9   2   2      224.92      222.53     15.72 o 
  -9   3   2       15.10       14.54      4.60 o 
  -8   3   2      168.38      173.74     10.70 o 
  -7   3   2      188.00      198.66     11.04 o 
  -6   3   2      213.44      276.37     23.84 o 
  -5   3   2        4.96       14.24      5.94 o 
  -4   3   2      260.67      321.61     22.68 o 
  -3   3   2      899.72      901.80     42.42 o 
  -2   3   2      431.68      449.68     26.94 o 
  -1   3   2      575.99      553.70     19.01 o 
   0   3   2      919.01      949.78     20.07 o 
   1   3   2      156.01      123.66     15.49 o 
   2   3   2      129.69      151.28     14.61 o 
   3   3   2     1077.70     1322.74     57.14 o 
   4   3   2       10.10       13.71      6.44 o 
   5   3   2        1.16       -1.66      2.79 o 
   6   3   2        0.83        2.18      3.75 o 
   7   3   2      186.54      178.85     14.73 o 
   8   3   2      150.82      145.95     16.08 o 
 -10   4   2      107.56      126.07     14.01 o 
  -9   4   2      226.04      237.44     16.09 o 
  -8   4   2       52.13       56.07      6.96 o 
  -7   4   2     1461.54     1495.94     34.75 o 
  -6   4   2       90.78       77.27     12.96 o 
  -5   4   2      833.86      980.98     49.98 o 
  -4   4   2      331.31      336.54     25.00 o 
  -3   4   2      155.72      171.68     19.03 o 
  -2   4   2      885.13      982.45     48.29 o 
  -1   4   2       10.28        7.26      3.41 o 
   0   4   2      968.28      977.74     31.79 o 
   1   4   2      168.25      178.14     16.39 o 
   2   4   2      168.28      175.39     17.92 o 
   3   4   2      226.97      226.56     22.58 o 
   4   4   2       86.36       76.69      7.85 o 
   5   4   2      860.49      819.53     43.35 o 
   6   4   2      177.45      196.61     16.61 o 
   7   4   2        4.31        2.99      4.19 o 
   8   4   2      192.00      198.34     14.37 o 
 -10   5   2       98.99      115.87     12.18 o 
  -9   5   2      136.57      127.85     11.55 o 
  -8   5   2        9.92        7.50      4.83 o 
  -7   5   2      138.02      159.00     14.19 o 
  -6   5   2     1200.39     1223.08     48.37 o 
  -5   5   2      213.82      246.48     24.00 o 
  -4   5   2        4.26        3.89      4.87 o 
  -3   5   2      431.70      362.94     19.60 o 
  -2   5   2        6.43        4.93      3.73 o 
  -1   5   2        7.92        8.48      2.81 o 
   0   5   2       61.34       45.18      7.08 o 
   1   5   2       82.30       69.97     11.82 o 
   2   5   2      743.04      710.79     41.05 o 
   3   5   2      347.08      365.94     17.10 o 
   4   5   2     1613.19     1632.58     52.74 o 
   5   5   2        3.33        0.54      4.84 o 
   6   5   2       18.29       19.36      5.10 o 
   7   5   2       13.35        9.73      4.73 o 
 -10   6   2       49.94       34.71      4.16 o 
  -9   6   2       26.34       30.33      5.49 o 
  -8   6   2      649.24      626.52     28.76 o 
  -7   6   2      380.33      384.65     22.72 o 
  -6   6   2       21.37       17.61      4.16 o 
  -5   6   2      150.57      163.23     14.09 o 
  -4   6   2      194.53      192.37     20.59 o 
  -3   6   2     1211.29     1217.83     55.51 o 
  -2   6   2        5.88        7.87      6.12 o 
  -1   6   2      514.43      484.24     32.28 o 
   0   6   2       21.64       15.57      6.27 o 
   1   6   2      136.57      148.35     17.90 o 
   2   6   2       17.05       11.42      3.68 o 
   3   6   2        0.90       -0.26      3.37 o 
   4   6   2      720.96      731.00     32.15 o 
   5   6   2       32.52       36.11      6.22 o 
   6   6   2       18.22       22.16      4.27 o 
 -10   7   2        2.18        2.45      1.96 o 
  -9   7   2       10.03        7.92      3.03 o 
  -8   7   2      111.30      121.65     11.35 o 
  -7   7   2      235.32      232.77     26.24 o 
  -6   7   2     1072.44      974.29     88.26 o 
  -5   7   2       14.67       19.51      4.39 o 
  -4   7   2     1930.02     1801.30     45.41 o 
  -3   7   2      204.08      195.62     10.39 o 
  -2   7   2      434.22      365.07     16.82 o 
  -1   7   2       13.26       13.26      2.99 o 
   0   7   2      271.58      270.54     12.44 o 
   1   7   2      103.39       94.31     11.21 o 
   2   7   2       55.82       53.73      8.55 o 
   3   7   2        6.69        5.70      3.21 o 
   4   7   2       58.81       53.37     10.37 o 
   5   7   2       35.08       38.03      4.23 o 
  -9   8   2       79.69       91.48     11.52 o 
  -8   8   2       71.62       59.90     12.33 o 
  -7   8   2       68.82       47.32      8.78 o 
  -6   8   2       84.04       75.29      9.66 o 
  -5   8   2      487.30      469.11     25.99 o 
  -4   8   2      245.00      226.89     14.01 o 
  -3   8   2       54.19       56.64      7.08 o 
  -2   8   2      151.97      116.12     12.11 o 
  -1   8   2        0.52       -0.95      4.12 o 
   0   8   2       74.34       64.47      9.15 o 
   1   8   2       15.62        6.80      4.49 o 
   2   8   2       52.85       57.61      8.52 o 
   3   8   2        5.79        7.35      6.49 o 
   4   8   2      374.62      399.16     23.24 o 
  -9   9   2      100.99       98.65      9.30 o 
  -8   9   2       88.19       93.91     12.43 o 
  -7   9   2       23.82       23.09      7.14 o 
  -6   9   2       65.47       44.42     20.62 o 
  -5   9   2       25.42       35.44      9.81 o 
  -4   9   2      192.08      187.76     12.24 o 
  -3   9   2        3.18        1.26      2.68 o 
  -2   9   2      495.32      547.71     27.54 o 
  -1   9   2       15.70       12.19      5.11 o 
   0   9   2       49.08       54.45      7.89 o 
   1   9   2       32.49       41.73      6.48 o 
   2   9   2        3.47       -0.25      2.60 o 
   3   9   2       68.82       60.70      8.05 o 
  -8  10   2        0.64       -1.22      1.22 o 
  -7  10   2      151.58      186.31     16.03 o 
  -6  10   2      140.81      159.70     16.73 o 
  -5  10   2      195.12      215.03     20.54 o 
  -4  10   2       53.60       49.53      5.72 o 
  -3  10   2       36.27       31.14      5.81 o 
  -2  10   2      799.07      904.67     32.49 o 
  -1  10   2       83.42       83.88     11.52 o 
   0  10   2      135.05      142.19     15.72 o 
   1  10   2       36.34       42.34      5.34 o 
   2  10   2       33.13       36.29      5.26 o 
  -6  11   2       19.99       22.05      4.71 o 
  -5  11   2        4.42       -1.26      2.61 o 
  -4  11   2       71.26       74.62      8.66 o 
  -3  11   2       63.52       72.18      6.00 o 
  -2  11   2       47.31       65.59      8.88 o 
  -1  11   2       19.99       15.82      4.58 o 
   0  11   2       25.92       25.25      4.57 o 
  -1 -11   3        9.19        6.38      1.63 o 
   0 -11   3       24.74       24.20      3.66 o 
   1 -11   3        0.77        0.53      3.11 o 
   2 -11   3      135.29      137.50     16.40 o 
   3 -11   3       60.97       77.61     10.93 o 
   4 -11   3        0.78        3.10      3.53 o 
   5 -11   3        0.23       -2.95      2.95 o 
  -3 -10   3      104.58       93.40      7.80 o 
  -2 -10   3       48.75       41.02      4.89 o 
  -1 -10   3       25.17       19.73      6.73 o 
   0 -10   3       20.37       24.17      5.06 o 
   1 -10   3        3.22        9.90      7.21 o 
   2 -10   3        2.08        5.04      5.18 o 
   3 -10   3      124.55      168.66     20.34 o 
   4 -10   3       46.82       51.39     10.70 o 
   5 -10   3        0.44       -4.55      4.55 o 
   6 -10   3       37.58       35.12      4.76 o 
  -4  -9   3       77.92       80.28      7.93 o 
  -3  -9   3      151.65      147.20     16.25 o 
  -2  -9   3       80.39       75.90      8.73 o 
  -1  -9   3      248.75      276.63     26.20 o 
   0  -9   3       10.70        6.70      4.78 o 
   1  -9   3       71.42       85.90     15.99 o 
   2  -9   3       16.35       15.12      7.03 o 
   3  -9   3      123.62      119.00     18.79 o 
   4  -9   3      243.43      277.78     28.39 o 
   5  -9   3       96.61      125.57     14.04 o 
   6  -9   3       76.09       75.91     10.66 o 
   7  -9   3       54.23       45.16      6.01 o 
   8  -9   3        0.77       -3.37      3.37 o 
  -5  -8   3      151.41      128.84     10.77 o 
  -4  -8   3        8.48        2.88      4.30 o 
  -3  -8   3       53.63       54.89      7.72 o 
  -2  -8   3      290.08      435.38     33.57 o 
  -1  -8   3       58.69       47.73     11.90 o 
   0  -8   3      103.76       97.35     16.61 o 
   1  -8   3      326.90      294.78     29.43 o 
   2  -8   3     2010.56     2264.59     97.72 o 
   3  -8   3        1.16        5.19      6.34 o 
   4  -8   3      270.73      311.65     21.15 o 
   5  -8   3        4.23        7.74      4.51 o 
   6  -8   3        9.83       11.32      4.03 o 
   7  -8   3       22.97       35.65      6.41 o 
   8  -8   3        9.52        4.81      1.63 o 
   9  -8   3       82.08       92.95      9.13 o 
  -6  -7   3      496.22      460.74     27.59 o 
  -5  -7   3      514.53      514.15     27.15 o 
  -4  -7   3      347.88      324.99     15.09 o 
  -3  -7   3       64.88       72.47      9.31 o 
  -2  -7   3        0.54       -5.13      5.13 o 
  -1  -7   3       24.42       17.15      4.85 o 
   0  -7   3       98.59       93.50      9.41 o 
   1  -7   3       48.65       67.68     13.60 o 
   2  -7   3       46.41       44.03      7.89 o 
   3  -7   3      161.70      172.13     14.64 o 
   4  -7   3      585.33      599.86     23.85 o 
   5  -7   3       10.65        7.00      3.96 o 
   6  -7   3      750.15      701.77     32.61 o 
   7  -7   3        3.57        6.50      3.77 o 
   8  -7   3       21.93       23.60      5.25 o 
   9  -7   3      247.05      305.05     21.22 o 
  -7  -6   3      104.36      106.06     12.04 o 
  -6  -6   3     1215.58     1257.42     41.54 o 
  -5  -6   3       56.60       58.01      8.40 o 
  -4  -6   3      122.80      102.32     10.29 o 
  -3  -6   3      232.60      220.57     15.29 o 
  -2  -6   3      677.09      666.56     40.51 o 
  -1  -6   3      135.18      115.72     12.99 o 
   0  -6   3       47.89       37.86      6.38 o 
   1  -6   3       38.29       41.75      7.47 o 
   2  -6   3      108.47      112.59     14.43 o 
   3  -6   3        9.74        8.81      4.87 o 
   4  -6   3      128.70      115.68     16.61 o 
   5  -6   3      500.11      571.75     28.05 o 
   6  -6   3      459.30      428.03     34.79 o 
   7  -6   3       77.21       97.23     16.36 o 
   8  -6   3        6.16        3.20      2.58 o 
   9  -6   3       26.20       22.08      6.55 o 
  -8  -5   3       27.05       31.78      5.97 o 
  -7  -5   3        8.38        1.93      4.25 o 
  -6  -5   3        6.89       11.99      4.19 o 
  -5  -5   3       82.15       73.18     10.61 o 
  -4  -5   3      168.17      147.10     10.15 o 
  -3  -5   3      239.52      193.02     13.59 o 
  -2  -5   3     2689.87     2799.02     89.05 o 
  -1  -5   3      105.94      154.74     25.23 o 
   0  -5   3      501.02      545.37     26.16 o 
   1  -5   3      238.49      300.01     20.65 o 
   2  -5   3       21.73       21.09      6.20 o 
   3  -5   3       77.68       93.24     13.46 o 
   4  -5   3     1135.38     1411.38     64.42 o 
   5  -5   3       11.50       15.03      4.77 o 
   6  -5   3       15.93       16.08      9.11 o 
   7  -5   3       66.41       57.20     13.31 o 
   8  -5   3        2.55        4.65      4.85 o 
   9  -5   3       84.95       91.22     13.15 o 
  -8  -4   3       58.81       62.17      7.50 o 
  -7  -4   3       80.44       92.70     11.49 o 
  -6  -4   3      153.20      161.25     13.74 o 
  -5  -4   3      676.51      747.68     27.54 o 
  -4  -4   3      149.01      136.82     11.25 o 
  -3  -4   3      296.58      291.28     15.54 o 
  -2  -4   3      528.13      579.27     43.63 o 
  -1  -4   3      102.19       70.22      7.62 o 
   0  -4   3      403.84      453.92     22.49 o 
   1  -4   3      177.38      213.57     16.16 o 
   2  -4   3     1552.37     1958.67     70.00 o 
   3  -4   3      652.11      743.03     38.72 o 
   4  -4   3      152.44      170.86     18.22 o 
   5  -4   3        0.24        1.00      3.67 o 
   6  -4   3      391.08      370.36     15.92 o 
   7  -4   3      188.34      147.77     17.94 o 
   8  -4   3      107.81      118.54     18.44 o 
   9  -4   3       43.49       54.89     10.78 o 
  -9  -3   3        5.18        8.36      3.80 o 
  -8  -3   3        0.52       -3.67      6.89 o 
  -7  -3   3        8.82        6.25      4.09 o 
  -6  -3   3       13.20       11.32      3.56 o 
  -5  -3   3       50.72       36.13      6.33 o 
  -4  -3   3      177.47      213.18     13.09 o 
  -3  -3   3       75.25       62.01      6.35 o 
  -2  -3   3      245.95      255.47     19.55 o 
  -1  -3   3      248.01      313.65     20.18 o 
   0  -3   3        0.81       -0.83      2.22 o 
   1  -3   3        4.69        4.83      2.81 o 
   2  -3   3      446.65      534.89     27.83 o 
   3  -3   3     1382.18     1623.87     61.93 o 
   4  -3   3      800.01      939.74     45.41 o 
   5  -3   3       22.34       25.71      7.99 o 
   6  -3   3      928.80      844.08     34.80 o 
   7  -3   3       83.35       70.73     10.43 o 
   8  -3   3       12.89        5.91      5.01 o 
   9  -3   3        0.37       -5.88      5.88 o 
  -9  -2   3      132.90      144.40     12.12 o 
  -8  -2   3        1.47        1.56      6.24 o 
  -7  -2   3       16.78       15.42      4.11 o 
  -6  -2   3     1193.07     1291.78     31.35 o 
  -5  -2   3      318.39      345.71     17.74 o 
  -4  -2   3      122.90      130.22      9.35 o 
  -3  -2   3      157.85      141.25      8.76 o 
  -2  -2   3      244.11      261.65     24.39 o 
  -1  -2   3      118.82      155.67      7.48 o 
   0  -2   3     1003.79     1013.84     34.86 o 
   1  -2   3       89.72       84.67      8.35 o 
   2  -2   3       50.93       38.59      6.89 o 
   3  -2   3      611.98      718.57     33.85 o 
   4  -2   3      278.07      251.41     19.82 o 
   5  -2   3        1.98        2.89      2.97 o 
   6  -2   3      889.20      794.51     33.88 o 
   7  -2   3     2128.99     2094.47     65.18 o 
   8  -2   3       84.82       89.33      8.94 o 
   9  -2   3       40.49       45.82      6.76 o 
 -10  -1   3       20.83       14.68      4.16 o 
  -9  -1   3      441.52      520.19     26.48 o 
  -8  -1   3      814.61      935.29     33.02 o 
  -7  -1   3       19.79       29.18      4.58 o 
  -6  -1   3      411.82      391.35     32.59 o 
  -5  -1   3      861.39      896.76     35.69 o 
  -4  -1   3      262.63      269.73     21.63 o 
  -3  -1   3      502.17      515.75     15.94 o 
  -2  -1   3    33675.02    30360.55    541.14 o 
  -1  -1   3    33630.39    34145.36    609.24 o 
   0  -1   3     1738.49     1866.09     55.81 o 
   1  -1   3      102.21       96.83      6.29 o 
   2  -1   3       45.11       49.04      5.01 o 
   3  -1   3     1453.67     1360.13     61.21 o 
   4  -1   3      117.58      128.86     13.85 o 
   5  -1   3     1102.61      928.56     50.63 o 
   6  -1   3       78.64       75.38     10.12 o 
   7  -1   3      900.61      908.84     38.84 o 
   8  -1   3       52.78       56.04      8.20 o 
   9  -1   3       71.59       65.48     11.10 o 
 -10   0   3       83.36       78.09     10.49 o 
  -9   0   3        7.86        2.65      3.21 o 
  -8   0   3       61.12       51.99      6.24 o 
  -7   0   3      135.56      135.07      8.56 o 
  -6   0   3       86.04       82.85     14.73 o 
  -5   0   3      143.64      157.51     17.56 o 
  -4   0   3      928.96     1069.63     76.46 o 
  -3   0   3       33.24       50.56      3.14 o 
  -2   0   3      143.82      143.03      4.32 o 
  -1   0   3     5345.56     4757.30    150.02 o 
   0   0   3      364.10      359.05     25.35 o 
   1   0   3      281.69      285.93     11.12 o 
   2   0   3       71.29       73.10      5.77 o 
   3   0   3      623.41      655.65     21.68 o 
   4   0   3       60.98       54.38      6.98 o 
   5   0   3      108.93      113.51     17.18 o 
   6   0   3      124.48      102.22      9.70 o 
   7   0   3      423.04      474.76     27.16 o 
   8   0   3       77.25       78.54      9.60 o 
   9   0   3       67.77       73.94     11.11 o 
 -10   1   3      632.14      638.27     35.33 o 
  -9   1   3       30.66       37.87      5.22 o 
  -8   1   3      121.52      139.07      9.86 o 
  -7   1   3        0.32       -0.32      2.61 o 
  -6   1   3        2.40       12.73      7.91 o 
  -5   1   3      812.40      819.11     63.83 o 
  -4   1   3      538.59      556.62     20.23 o 
  -3   1   3       41.85       36.28      4.49 o 
  -2   1   3       86.68       86.51      5.90 o 
  -1   1   3     5126.46     4469.15     68.66 o 
   0   1   3     4999.82     4229.03    138.61 o 
   1   1   3     2655.80     2642.78     50.04 o 
   2   1   3      697.27      750.16     17.44 o 
   3   1   3       55.10       66.31      4.65 o 
   4   1   3       25.01       15.09      7.15 o 
   5   1   3       80.01       77.84     14.62 o 
   6   1   3      225.05      232.88     18.53 o 
   7   1   3       68.84       56.73      9.39 o 
   8   1   3      166.70      178.30     13.71 o 
   9   1   3      145.34      125.49     12.06 o 
 -10   2   3      121.32      125.47     14.99 o 
  -9   2   3       86.97       94.29      7.49 o 
  -8   2   3       32.59       32.33      4.88 o 
  -7   2   3      302.74      293.66     14.60 o 
  -6   2   3     1139.66     1275.47     55.18 o 
  -5   2   3        1.70        3.03      3.08 o 
  -4   2   3      511.71      499.74     22.94 o 
  -3   2   3      307.26      277.05     13.76 o 
  -2   2   3     1224.62     1147.04     42.04 o 
  -1   2   3     2317.30     2069.74     71.08 o 
   0   2   3     7262.08     6786.64    223.28 o 
   1   2   3      583.17      582.66     19.10 o 
   2   2   3        0.58        2.75      2.54 o 
   3   2   3      439.15      486.05     30.66 o 
   4   2   3      708.41      836.95     46.81 o 
   5   2   3      175.72      162.70     12.19 o 
   6   2   3      229.33      212.62     18.24 o 
   7   2   3      414.34      427.74     24.39 o 
   8   2   3      163.01      160.84     17.78 o 
 -10   3   3        1.40       12.36      6.13 o 
  -9   3   3        1.80       -0.75      3.62 o 
  -8   3   3        1.56        2.08      3.96 o 
  -7   3   3      535.71      520.64     20.62 o 
  -6   3   3       89.98      110.40     15.06 o 
  -5   3   3       47.01       67.08     11.33 o 
  -4   3   3       30.32       38.39      9.10 o 
  -3   3   3      165.76      139.99     15.77 o 
  -2   3   3       19.55       21.37      7.15 o 
  -1   3   3     3884.99     3666.44     77.51 o 
   0   3   3       85.25       81.93      7.14 o 
   1   3   3      522.46      557.32     21.04 o 
   2   3   3       55.04       74.54     10.66 o 
   3   3   3        1.89       -3.20      4.23 o 
   4   3   3       24.08       29.08      8.74 o 
   5   3   3        5.63        2.75      3.60 o 
   6   3   3        0.30        2.60      3.65 o 
   7   3   3      261.68      261.88     17.40 o 
   8   3   3      396.21      356.59     22.54 o 
 -10   4   3       86.77       97.04     12.70 o 
  -9   4   3      125.89      120.48     11.28 o 
  -8   4   3      367.03      375.19     18.08 o 
  -7   4   3      490.82      499.17     18.02 o 
  -6   4   3      253.12      286.27     26.68 o 
  -5   4   3       60.04       68.40     12.35 o 
  -4   4   3        0.64       -6.04      7.22 o 
  -3   4   3        2.09        9.97      7.62 o 
  -2   4   3        9.38        3.95      2.22 o 
  -1   4   3     3298.29     3473.67     78.77 o 
   0   4   3      482.37      528.09     22.12 o 
   1   4   3       70.80       59.59      7.43 o 
   2   4   3      402.44      418.22     28.54 o 
   3   4   3       60.02       52.78     11.66 o 
   4   4   3      345.36      311.31     19.38 o 
   5   4   3       24.43       24.73      5.94 o 
   6   4   3      170.93      186.78     15.66 o 
   7   4   3       35.15       29.90      5.25 o 
 -10   5   3      201.10      193.03     16.86 o 
  -9   5   3      176.36      187.54     14.00 o 
  -8   5   3       64.43       65.01      9.08 o 
  -7   5   3        0.50       -2.07      3.18 o 
  -6   5   3       71.80       73.64      7.89 o 
  -5   5   3       82.27       72.94     13.63 o 
  -4   5   3       53.72       41.72      7.55 o 
  -3   5   3      634.48      720.60     46.61 o 
  -2   5   3       44.07       17.82      4.31 o 
  -1   5   3       89.09      129.87     11.38 o 
   0   5   3       24.74       23.98      5.59 o 
   1   5   3      230.63      185.12     18.47 o 
   2   5   3       42.84       38.33      9.13 o 
   3   5   3     1052.15     1088.30     32.99 o 
   4   5   3      108.64      111.63     15.47 o 
   5   5   3       14.22       11.96      4.46 o 
   6   5   3       34.78       31.89      5.89 o 
   7   5   3        2.03       -0.82      2.26 o 
 -10   6   3       87.86       78.74      6.28 o 
  -9   6   3      138.13      141.61     11.65 o 
  -8   6   3      158.49      152.26     13.83 o 
  -7   6   3      557.17      542.66     27.84 o 
  -6   6   3      521.34      559.74     33.99 o 
  -5   6   3      451.87      480.39     20.77 o 
  -4   6   3      181.09      205.35     21.66 o 
  -3   6   3       42.87       27.86      4.52 o 
  -2   6   3       33.54       24.05      4.31 o 
  -1   6   3      741.52      728.57     81.11 o 
   0   6   3      382.83      333.90     25.99 o 
   1   6   3      214.15      194.11     11.90 o 
   2   6   3        5.77       10.58      3.62 o 
   3   6   3       30.93       23.80      5.97 o 
   4   6   3       18.05       11.57      6.21 o 
   5   6   3       54.08       53.40      6.94 o 
   6   6   3       14.43       15.50      3.78 o 
  -9   7   3       42.55       34.04      5.22 o 
  -8   7   3       44.69       46.18      7.28 o 
  -7   7   3      140.54      136.54     13.43 o 
  -6   7   3     1402.83     1424.93     71.49 o 
  -5   7   3     1528.82     1602.68     43.59 o 
  -4   7   3       51.91       40.47      5.85 o 
  -3   7   3      164.40      153.49     11.10 o 
  -2   7   3     1188.05     1077.72     45.17 o 
  -1   7   3        1.21        3.37      5.74 o 
   0   7   3      260.22      238.82     14.32 o 
   1   7   3     1095.10     1226.75     68.72 o 
   2   7   3      327.45      350.36     21.69 o 
   3   7   3       34.17       37.24      7.33 o 
   4   7   3      267.53      287.53     22.37 o 
   5   7   3      194.01      201.61     11.77 o 
  -9   8   3        4.66        4.46      3.40 o 
  -8   8   3        0.80       -2.89      2.89 o 
  -7   8   3       51.98       55.63      8.13 o 
  -6   8   3        0.19       -4.03      6.69 o 
  -5   8   3       26.83       16.45      5.87 o 
  -4   8   3      166.58      157.64     14.74 o 
  -3   8   3      101.46      104.82      9.89 o 
  -2   8   3      318.00      318.79     16.87 o 
  -1   8   3      532.65      481.32     20.13 o 
   0   8   3        1.40        5.31      3.01 o 
   1   8   3       48.39       42.67      7.21 o 
   2   8   3      125.53      146.91     13.34 o 
   3   8   3      106.56      108.08     13.60 o 
   4   8   3        2.47       -2.19      2.19 o 
  -9   9   3        7.20        2.24      2.08 o 
  -8   9   3      174.06      208.29     18.18 o 
  -7   9   3        6.22        1.15      7.83 o 
  -6   9   3        0.35       -4.71      4.95 o 
  -5   9   3      180.46      168.08     19.83 o 
  -4   9   3        2.83        3.79      2.43 o 
  -3   9   3       43.20       44.10      5.31 o 
  -2   9   3       82.94       75.92      8.70 o 
  -1   9   3       67.82       76.24      7.17 o 
   0   9   3       25.82       15.10      4.20 o 
   1   9   3      180.93      200.93     23.48 o 
   2   9   3       27.06       23.28      4.50 o 
   3   9   3        1.95        2.61      1.67 o 
  -8  10   3        1.47       -1.28      2.06 o 
  -7  10   3      254.77      302.67     14.62 o 
  -6  10   3      106.08      134.65     10.83 o 
  -5  10   3       11.18       12.95      4.04 o 
  -4  10   3      151.66      134.49     44.03 o 
  -3  10   3       12.05       13.16      3.21 o 
  -2  10   3        3.78       -2.05      2.05 o 
  -1  10   3        9.77       11.70      2.65 o 
   0  10   3       62.40       83.51      9.79 o 
   1  10   3       75.52       76.71      9.13 o 
  -6  11   3       20.29       23.15      4.33 o 
  -5  11   3      231.46      263.69     17.41 o 
  -4  11   3      156.87      168.81     13.90 o 
  -3  11   3       94.46       96.79      9.68 o 
  -2  11   3       16.70       14.03      3.56 o 
  -1  11   3        0.01        1.51      2.04 o 
  -1 -11   4      213.07      238.50     13.18 o 
   0 -11   4        0.12       -1.32      2.41 o 
   1 -11   4       25.53       33.44      4.47 o 
   2 -11   4        0.22        0.12      2.21 o 
   3 -11   4        1.61       -3.57      4.33 o 
   4 -11   4       20.60       13.74      4.85 o 
   5 -11   4      337.80      330.21     18.66 o 
  -3 -10   4       67.74       60.40      6.10 o 
  -2 -10   4       28.53       25.85      5.00 o 
  -1 -10   4      161.99      167.72     11.37 o 
   0 -10   4        1.75        0.09      3.82 o 
   1 -10   4       20.26       17.49      7.01 o 
   2 -10   4       39.82       48.68     10.99 o 
   3 -10   4       50.78       53.54     11.82 o 
   4 -10   4       13.07       10.71      6.64 o 
   5 -10   4       20.57       20.25      6.39 o 
   6 -10   4        0.12       -2.62      2.62 o 
  -4  -9   4      143.14      135.85     10.14 o 
  -3  -9   4      387.45      356.20     46.19 o 
  -2  -9   4      220.90      193.88     13.46 o 
  -1  -9   4      511.11      550.22     37.22 o 
   0  -9   4       11.96        5.51      5.15 o 
   1  -9   4      845.49      947.41     55.25 o 
   2  -9   4       22.26       25.28      9.74 o 
   3  -9   4      341.01      389.86     34.33 o 
   4  -9   4      241.32      281.46     28.33 o 
   5  -9   4      124.68      131.85     18.14 o 
   6  -9   4       36.92       47.27      6.70 o 
   7  -9   4        9.13       11.31      3.09 o 
  -5  -8   4       33.84       27.73      6.38 o 
  -4  -8   4        2.50        0.11      3.57 o 
  -3  -8   4       47.80       50.77      5.85 o 
  -2  -8   4       37.09       43.85      6.97 o 
  -1  -8   4       33.74       23.67      5.25 o 
   0  -8   4      293.64      299.02     19.73 o 
   1  -8   4      454.79      483.23     38.31 o 
   2  -8   4      680.04      680.51     47.52 o 
   3  -8   4      189.57      228.41     26.83 o 
   4  -8   4      184.26      205.57     25.10 o 
   5  -8   4      199.48      243.41     18.50 o 
   6  -8   4        3.24       -2.86      5.98 o 
   7  -8   4       95.95       88.15     11.59 o 
   8  -8   4       38.93       46.68      7.39 o 
  -6  -7   4       33.89       27.12      6.44 o 
  -5  -7   4       61.89       56.99      6.32 o 
  -4  -7   4      103.53      105.20     10.40 o 
  -3  -7   4       43.63       46.82      7.46 o 
  -2  -7   4        2.76        0.72      6.02 o 
  -1  -7   4       39.84       28.40      4.27 o 
   0  -7   4       78.32       65.99      7.02 o 
   1  -7   4      278.70      262.69     18.36 o 
   2  -7   4      286.70      333.79     20.03 o 
   3  -7   4       36.59       29.43      9.14 o 
   4  -7   4      108.09      112.88     10.09 o 
   5  -7   4       39.44       39.64      7.79 o 
   6  -7   4        4.22       -3.98      4.57 o 
   7  -7   4      233.70      252.71     17.51 o 
   8  -7   4       34.08       33.46      5.41 o 
   9  -7   4      282.47      316.00     19.84 o 
  -7  -6   4       22.58       18.31      5.07 o 
  -6  -6   4        5.82        3.84      3.43 o 
  -5  -6   4       19.66       18.04      7.41 o 
  -4  -6   4       76.24       61.38     12.79 o 
  -3  -6   4       46.62       32.69      4.81 o 
  -2  -6   4      369.10      341.21     18.81 o 
  -1  -6   4      293.38      266.21     16.26 o 
   0  -6   4        8.23        4.74      4.33 o 
   1  -6   4      177.95      200.65     18.14 o 
   2  -6   4      642.65      711.52     40.25 o 
   3  -6   4       73.01       75.03     13.25 o 
   4  -6   4      201.87      224.66     16.35 o 
   5  -6   4      199.62      187.74     15.70 o 
   6  -6   4       43.14       54.26     12.99 o 
   7  -6   4       72.57       73.45     14.59 o 
   8  -6   4       10.90       14.67      4.02 o 
   9  -6   4       26.40       26.67      6.64 o 
  -8  -5   4       16.61       19.39      4.69 o 
  -7  -5   4        7.47       11.08      3.02 o 
  -6  -5   4      371.11      384.43     19.04 o 
  -5  -5   4      362.98      391.82     24.44 o 
  -4  -5   4       41.38       36.60      4.84 o 
  -3  -5   4      428.90      396.47     20.97 o 
  -2  -5   4      413.78      363.11     30.30 o 
  -1  -5   4       60.58       62.60      7.29 o 
   0  -5   4      930.80     1055.70     42.66 o 
   1  -5   4       32.54       42.36      8.22 o 
   2  -5   4       18.26       24.26      7.18 o 
   3  -5   4      248.25      205.22     20.72 o 
   4  -5   4        4.34        5.94      4.79 o 
   5  -5   4       47.16       43.20     10.12 o 
   6  -5   4       24.47       18.51      7.45 o 
   7  -5   4        9.39        3.88      5.67 o 
   8  -5   4       34.51       38.34     10.95 o 
   9  -5   4        2.20        7.56      5.42 o 
  -8  -4   4       57.41       51.83      6.84 o 
  -7  -4   4      125.81      144.29     11.82 o 
  -6  -4   4       12.11        9.09      3.57 o 
  -5  -4   4     1000.62     1056.85     33.88 o 
  -4  -4   4       81.08       77.63      8.23 o 
  -3  -4   4      120.87       97.47      8.90 o 
  -2  -4   4       12.54       13.96      3.61 o 
  -1  -4   4     1346.67     1627.98     55.79 o 
   0  -4   4       58.99       54.70      7.71 o 
   1  -4   4      708.84      807.15     36.97 o 
   2  -4   4     1208.40     1411.63     57.55 o 
   3  -4   4      103.25      125.06     15.01 o 
   4  -4   4      638.96      660.06     40.14 o 
   5  -4   4       32.10       33.79      9.27 o 
   6  -4   4      258.34      221.01     14.72 o 
   7  -4   4      153.95      114.83     13.36 o 
   8  -4   4       22.28       49.93     12.09 o 
   9  -4   4      299.39      366.87     26.47 o 
  -9  -3   4      140.86      126.57      9.26 o 
  -8  -3   4        3.26        2.39      5.56 o 
  -7  -3   4       93.47      108.34      9.44 o 
  -6  -3   4      155.50      162.62      9.79 o 
  -5  -3   4        9.50       16.09      7.78 o 
  -4  -3   4      651.70      663.28     27.93 o 
  -3  -3   4       41.12       37.03      5.30 o 
  -2  -3   4       62.64       78.76      9.49 o 
  -1  -3   4       49.64       68.36      5.78 o 
   0  -3   4      133.22      120.61     10.99 o 
   1  -3   4      195.44      191.90     15.26 o 
   2  -3   4     2052.13     2234.85     77.52 o 
   3  -3   4      209.95      306.37     22.99 o 
   4  -3   4      250.27      273.61     23.44 o 
   5  -3   4      177.15      151.37     17.87 o 
   6  -3   4        5.49        8.90      3.73 o 
   7  -3   4      100.58       83.05     26.19 o 
   8  -3   4      249.69      256.89     18.72 o 
   9  -3   4       11.05       10.44      4.82 o 
  -9  -2   4       33.27       33.15      7.65 o 
  -8  -2   4       16.45       18.83      4.58 o 
  -7  -2   4      294.79      326.99     16.23 o 
  -6  -2   4        8.54        8.06      2.60 o 
  -5  -2   4      413.43      469.14     33.52 o 
  -4  -2   4        9.22        7.07      2.64 o 
  -3  -2   4      161.26      153.50     12.08 o 
  -2  -2   4      136.41      158.29     12.53 o 
  -1  -2   4       96.86      111.32      6.88 o 
   0  -2   4        6.82        3.06      2.64 o 
   1  -2   4      119.89      145.91     12.21 o 
   2  -2   4     2503.35     2710.13     86.80 o 
   3  -2   4      386.83      453.02     27.04 o 
   4  -2   4      191.62      220.56     19.34 o 
   5  -2   4      424.56      388.44     28.12 o 
   6  -2   4       12.40        8.20      4.75 o 
   7  -2   4      219.95      192.94     17.30 o 
   8  -2   4      115.95      108.98      9.56 o 
   9  -2   4      314.30      343.28     23.81 o 
 -10  -1   4       40.60       32.97      5.54 o 
  -9  -1   4      186.69      205.48     15.84 o 
  -8  -1   4      112.64      152.30     12.32 o 
  -7  -1   4      162.35      158.45      9.65 o 
  -6  -1   4      618.89      615.91     42.07 o 
  -5  -1   4       83.27       65.62     12.03 o 
  -4  -1   4      629.59      697.27     36.13 o 
  -3  -1   4     7119.23     7213.80    110.48 o 
  -2  -1   4     1458.38     1511.68     31.94 o 
  -1  -1   4    19550.73    20231.76    365.54 o 
   0  -1   4     1044.00     1185.35     41.50 o 
   1  -1   4     2820.10     2805.06     60.75 o 
   2  -1   4        5.06        4.82      4.06 o 
   3  -1   4      726.03      687.02     37.69 o 
   4  -1   4      366.17      331.02     17.67 o 
   5  -1   4        0.95       -2.87      5.34 o 
   6  -1   4     1006.37      867.12     37.49 o 
   7  -1   4       45.32       40.92      8.02 o 
   8  -1   4      137.80      130.97     12.62 o 
   9  -1   4      294.38      271.61     21.27 o 
 -10   0   4       32.84       24.70      5.67 o 
  -9   0   4      228.48      243.98     14.37 o 
  -8   0   4        0.99        1.96      2.49 o 
  -7   0   4       92.24       98.20      6.77 o 
  -6   0   4       15.84       10.40      6.60 o 
  -5   0   4        2.15        2.03      4.52 o 
  -4   0   4     1669.17     1714.06     63.53 o 
  -3   0   4     1602.19     1639.90     37.63 o 
  -2   0   4    10684.51    10184.95    189.88 o 
  -1   0   4     1025.88     1040.30     24.20 o 
   0   0   4      382.12      408.85     33.89 o 
   1   0   4     1213.21     1199.31     42.25 o 
   2   0   4      350.62      332.30     16.56 o 
   3   0   4     2226.60     2338.23     92.73 o 
   4   0   4      478.78      518.94     35.36 o 
   5   0   4        5.02        0.25      4.04 o 
   6   0   4      129.83      102.92     12.74 o 
   7   0   4       10.52       13.38      6.01 o 
   8   0   4      243.51      276.09     17.66 o 
   9   0   4       36.56       19.59      4.59 o 
 -10   1   4      237.72      239.18     19.31 o 
  -9   1   4       76.62       94.72      7.74 o 
  -8   1   4       26.27       24.15      4.13 o 
  -7   1   4      710.60      706.63     21.99 o 
  -6   1   4       27.87       34.52     10.09 o 
  -5   1   4      280.68      329.32     25.62 o 
  -4   1   4     1604.97     1632.16     42.63 o 
  -3   1   4      226.75      234.57     11.50 o 
  -2   1   4      731.18      654.38     19.48 o 
  -1   1   4     2292.31     2135.88     43.28 o 
   0   1   4     2500.75     2399.85     60.19 o 
   1   1   4      670.47      722.88     23.74 o 
   2   1   4      301.21      416.69     12.89 o 
   3   1   4       46.84       34.69      3.88 o 
   4   1   4      124.81      122.07     17.24 o 
   5   1   4      488.86      483.23     18.28 o 
   6   1   4       17.45       19.75      6.84 o 
   7   1   4       46.92       47.37      8.45 o 
   8   1   4        1.22        0.60      2.28 o 
  -9   2   4      421.99      466.49     17.27 o 
  -8   2   4       89.25       91.89      7.70 o 
  -7   2   4       26.39       20.26      4.41 o 
  -6   2   4      101.63      105.60     10.70 o 
  -5   2   4      356.95      372.84     33.51 o 
  -4   2   4      229.89      204.25     12.86 o 
  -3   2   4       17.12       11.55      3.67 o 
  -2   2   4      365.93      319.98     21.54 o 
  -1   2   4        8.44        6.28      1.78 o 
   0   2   4      135.79      131.13     11.41 o 
   1   2   4       37.25       31.04      4.36 o 
   2   2   4      153.43      213.07     12.40 o 
   3   2   4       60.50       61.17     11.26 o 
   4   2   4      191.26      183.67     22.63 o 
   5   2   4       94.20       74.37      6.90 o 
   6   2   4       43.05       39.69      8.24 o 
   7   2   4       30.78       24.38      5.96 o 
   8   2   4       58.30       57.21      5.97 o 
 -10   3   4      188.71      214.73     19.36 o 
  -9   3   4       17.02       19.78      4.24 o 
  -8   3   4      258.38      275.55     15.12 o 
  -7   3   4       30.67       27.48      3.77 o 
  -6   3   4        9.23       11.23      6.09 o 
  -5   3   4      629.25      626.16     38.98 o 
  -4   3   4     1972.22     1993.36     78.87 o 
  -3   3   4      135.94      103.81     14.19 o 
  -2   3   4      193.19      180.32      9.51 o 
  -1   3   4      386.41      434.77     16.71 o 
   0   3   4      991.33      945.38     28.80 o 
   1   3   4      444.39      495.35     20.20 o 
   2   3   4      200.01      211.25     19.51 o 
   3   3   4       53.38       54.71     11.97 o 
   4   3   4       10.98        7.77      3.58 o 
   5   3   4       49.74       41.01      7.39 o 
   6   3   4      143.00      170.30     19.42 o 
   7   3   4        9.49       13.81      4.19 o 
 -10   4   4      308.56      344.04     24.40 o 
  -9   4   4       10.81       21.81      7.65 o 
  -8   4   4      551.27      603.73     28.23 o 
  -7   4   4       78.68       71.97      6.63 o 
  -6   4   4       35.28       46.06     10.83 o 
  -5   4   4       64.13       43.75     12.20 o 
  -4   4   4        1.53       10.11      5.35 o 
  -3   4   4      372.90      345.78     29.63 o 
  -2   4   4     4085.47     3925.39    195.89 o 
  -1   4   4       32.26       39.87      5.92 o 
   0   4   4     1724.12     1785.74     48.44 o 
   1   4   4       91.32      104.28      9.86 o 
   2   4   4      875.75      918.97     47.52 o 
   3   4   4      130.14      129.86     10.03 o 
   4   4   4     1531.38     1452.91     64.61 o 
   5   4   4       22.84       20.93     10.66 o 
   6   4   4       24.07       17.73      5.11 o 
   7   4   4      118.41      110.23      8.21 o 
 -10   5   4      216.14      238.65     19.08 o 
  -9   5   4        3.54        2.00      5.51 o 
  -8   5   4      301.26      309.73     19.75 o 
  -7   5   4      342.27      336.58     21.40 o 
  -6   5   4      566.93      589.70     29.08 o 
  -5   5   4      289.81      316.62     28.40 o 
  -4   5   4      592.39      623.74     44.43 o 
  -3   5   4      373.32      316.41     31.11 o 
  -2   5   4        0.13        2.41      2.19 o 
  -1   5   4       43.17       30.17      7.91 o 
   0   5   4       53.02       35.07      6.43 o 
   1   5   4      892.22      798.83     42.17 o 
   2   5   4     1796.45     1609.10     67.51 o 
   3   5   4        0.40       -1.22      3.27 o 
   4   5   4      815.36      843.48     46.83 o 
   5   5   4        4.20        1.31      3.69 o 
   6   5   4      115.61      109.23      9.54 o 
 -10   6   4       48.06       44.72      7.35 o 
  -9   6   4        2.59        5.34      2.63 o 
  -8   6   4        4.21        3.91      3.28 o 
  -7   6   4       56.72       58.92      9.37 o 
  -6   6   4      288.98      265.85     27.77 o 
  -5   6   4      353.11      365.37     21.06 o 
  -4   6   4      184.92      187.43     16.63 o 
  -3   6   4       80.83       69.36      9.84 o 
  -2   6   4      567.99      493.04     34.89 o 
  -1   6   4       53.97       63.15      8.91 o 
   0   6   4       18.48       14.31      3.44 o 
   1   6   4        0.34        2.03      2.15 o 
   2   6   4       32.95       25.18      7.33 o 
   3   6   4      216.69      218.71     17.21 o 
   4   6   4       43.00       42.75      9.62 o 
   5   6   4       97.20      101.47      7.46 o 
   6   6   4      172.43      158.67     11.83 o 
 -10   7   4      107.34       77.21      7.37 o 
  -9   7   4       63.29       68.00      7.34 o 
  -8   7   4      217.16      202.36     15.04 o 
  -7   7   4       51.35       52.62      9.87 o 
  -6   7   4      149.37      198.13     24.31 o 
  -5   7   4       53.49       58.95      9.46 o 
  -4   7   4      142.28      142.92     13.73 o 
  -3   7   4       34.62       34.03      5.49 o 
  -2   7   4        0.97       -3.10      3.10 o 
  -1   7   4       60.20       40.68      4.71 o 
   0   7   4      124.12      113.42      9.86 o 
   1   7   4       10.97        8.51      3.94 o 
   2   7   4        3.50        5.78      4.32 o 
   3   7   4       16.56       26.38      8.05 o 
   4   7   4        1.06        1.50      3.05 o 
   5   7   4       13.57       14.88      4.33 o 
  -9   8   4        9.12        2.39      4.84 o 
  -8   8   4       97.53      112.15     10.11 o 
  -7   8   4       11.36        9.31      5.28 o 
  -6   8   4        7.08       17.73      7.97 o 
  -5   8   4       30.33       27.70      6.88 o 
  -4   8   4      194.87      194.91     16.97 o 
  -3   8   4      490.91      485.95     18.51 o 
  -2   8   4        0.28        0.13      8.86 o 
  -1   8   4      362.38      357.52     20.03 o 
   0   8   4      235.42      218.66     13.10 o 
   1   8   4      512.26      558.74     26.97 o 
   2   8   4        0.92        1.38      2.80 o 
   3   8   4      175.01      206.51     17.59 o 
   4   8   4        0.83       -1.79      2.91 o 
  -8   9   4        0.13        0.96      2.84 o 
  -7   9   4       61.16       50.34      7.00 o 
  -6   9   4       53.72       43.54      6.89 o 
  -5   9   4      229.54      211.79     22.38 o 
  -4   9   4       82.76       78.07      8.79 o 
  -3   9   4       98.17      119.96      9.69 o 
  -2   9   4        8.65       15.10      3.89 o 
  -1   9   4      125.10      109.68      8.37 o 
   0   9   4       76.32       88.74      7.36 o 
   1   9   4       42.35       46.22      8.20 o 
   2   9   4      119.05      145.53     13.07 o 
   3   9   4       55.33       54.78      6.71 o 
  -7  10   4        5.80        7.64      2.57 o 
  -6  10   4        9.60        5.61      3.10 o 
  -5  10   4       34.43       36.79      9.02 o 
  -4  10   4       22.02       17.99      4.59 o 
  -3  10   4      264.41      277.10     12.54 o 
  -2  10   4      101.87      110.11      7.73 o 
  -1  10   4        9.66       11.69      2.10 o 
   0  10   4       24.13       26.07      3.12 o 
   1  10   4        1.76        0.65      1.68 o 
  -5  11   4       31.57       29.64      5.22 o 
  -4  11   4       57.77       79.87      8.68 o 
  -3  11   4       85.39       88.37      8.31 o 
  -1 -11   5       73.33       76.28      6.61 o 
   0 -11   5       23.37       18.89      2.89 o 
   1 -11   5        0.32        0.14      1.34 o 
   2 -11   5       28.22       24.82      3.53 o 
   3 -11   5        8.63        7.26      4.10 o 
   4 -11   5       52.99       50.68      7.32 o 
   5 -11   5        0.02       -0.51      1.32 o 
  -3 -10   5       11.96        5.02      1.87 o 
  -2 -10   5        0.76       -1.95      2.49 o 
  -1 -10   5        0.44       -1.97      3.62 o 
   0 -10   5       42.83       36.50      8.28 o 
   1 -10   5       12.58       14.89      6.71 o 
   2 -10   5       50.75       55.86     11.48 o 
   3 -10   5       23.97       22.41      4.81 o 
   4 -10   5       21.67       22.00      6.93 o 
   5 -10   5       82.30       72.43     11.13 o 
   6 -10   5        6.40        9.24      3.26 o 
  -4  -9   5       21.32       13.43      2.14 o 
  -3  -9   5      136.66      130.73     12.76 o 
  -2  -9   5       76.14      347.48     24.62 o 
  -1  -9   5      152.19      151.08     12.28 o 
   0  -9   5        2.84        5.56      3.47 o 
   1  -9   5     1216.02     1326.25     52.38 o 
   2  -9   5       38.87       34.69     10.68 o 
   3  -9   5      172.32      170.30     22.31 o 
   4  -9   5      310.67      364.17     31.80 o 
   5  -9   5        3.25       -1.04      5.68 o 
   6  -9   5       18.33       14.70      5.75 o 
   7  -9   5        2.58       -1.96      1.96 o 
  -5  -8   5       22.75       23.66      5.37 o 
  -4  -8   5        4.76        0.44      2.06 o 
  -3  -8   5       55.28       55.49     11.03 o 
  -2  -8   5      165.37      151.71     13.14 o 
  -1  -8   5      194.50      187.90     15.24 o 
   0  -8   5      139.80      143.04     13.65 o 
   1  -8   5      308.12      353.85     32.20 o 
   2  -8   5       93.18      109.18     18.45 o 
   3  -8   5      174.83      161.51     22.67 o 
   4  -8   5        9.11        2.22      4.87 o 
   5  -8   5      379.60      389.54     23.10 o 
   6  -8   5       48.93       44.93      7.62 o 
   7  -8   5       12.96       10.58      3.69 o 
   8  -8   5        5.09        0.82      7.09 o 
  -6  -7   5      257.78      230.19     12.26 o 
  -5  -7   5      169.75      157.48     18.04 o 
  -4  -7   5       91.74       88.31      9.52 o 
  -3  -7   5       32.70       36.55     10.31 o 
  -2  -7   5      216.59      212.79     15.98 o 
  -1  -7   5      442.90      407.31     19.22 o 
   0  -7   5        3.24        6.18      2.83 o 
   1  -7   5      356.43      346.06     21.68 o 
   2  -7   5        7.99        4.23      2.76 o 
   3  -7   5     1249.90     1343.10     47.32 o 
   4  -7   5      236.96      215.52     25.54 o 
   5  -7   5      350.88      340.46     44.14 o 
   6  -7   5      196.38      171.44     24.15 o 
   7  -7   5       67.21       73.21      9.30 o 
   8  -7   5      301.04      318.21     15.83 o 
  -7  -6   5       18.74       20.76      4.84 o 
  -6  -6   5       25.89       28.68      6.06 o 
  -5  -6   5       36.34       32.47     10.26 o 
  -4  -6   5       29.30       34.96     11.08 o 
  -3  -6   5      301.45      250.47     40.40 o 
  -2  -6   5       21.82       12.99      3.39 o 
  -1  -6   5      208.93      200.66     17.00 o 
   0  -6   5      504.62      578.84     35.64 o 
   1  -6   5        4.05        6.67      4.13 o 
   2  -6   5       14.64       11.40      6.06 o 
   3  -6   5       83.69      100.61     15.81 o 
   4  -6   5      398.80      400.25     23.29 o 
   5  -6   5        0.50        8.41      6.41 o 
   6  -6   5      220.74      202.97     23.98 o 
   7  -6   5      193.45      177.47     21.63 o 
   8  -6   5        4.18       -2.68      3.67 o 
   9  -6   5        4.46       10.42      3.81 o 
  -8  -5   5        9.25        3.16      1.89 o 
  -7  -5   5       37.10       34.94      5.01 o 
  -6  -5   5       39.30       47.70      6.56 o 
  -5  -5   5      663.18      745.76     27.87 o 
  -4  -5   5        1.02       -3.93      3.93 o 
  -3  -5   5       29.03       23.90      4.49 o 
  -2  -5   5      188.55      139.03     19.44 o 
  -1  -5   5      137.10      120.43     10.12 o 
   0  -5   5      129.93      136.59     14.17 o 
   1  -5   5      116.47      157.17     16.76 o 
   2  -5   5      178.92      209.50     20.77 o 
   3  -5   5       65.28       72.19     12.99 o 
   4  -5   5       47.67       38.59     10.14 o 
   5  -5   5       21.45       12.44      4.33 o 
   6  -5   5       48.75       50.89     11.82 o 
   7  -5   5       41.66       52.39     12.41 o 
   8  -5   5       96.85      122.24     16.88 o 
   9  -5   5       90.23      107.76     12.69 o 
  -8  -4   5       21.13       24.46      4.67 o 
  -7  -4   5      194.03      197.40     13.34 o 
  -6  -4   5      208.30      219.67     12.69 o 
  -5  -4   5      234.65      232.02     12.75 o 
  -4  -4   5        1.41       -0.90      5.12 o 
  -3  -4   5      100.48       96.41      8.76 o 
  -2  -4   5       37.11       23.02      4.26 o 
  -1  -4   5       59.70       77.98      7.04 o 
   0  -4   5     1336.23     1560.55     58.28 o 
   1  -4   5        9.30       12.72      5.56 o 
   2  -4   5     1927.03     2474.19     88.64 o 
   3  -4   5      790.65      909.25     47.46 o 
   4  -4   5      122.56      136.84     17.81 o 
   5  -4   5        1.13        2.70      3.86 o 
   6  -4   5      406.42      349.56     34.14 o 
   7  -4   5      366.34      378.86     33.88 o 
   8  -4   5       18.12       16.91      7.60 o 
   9  -4   5      177.76      191.85     17.31 o 
  -9  -3   5       35.48       26.09      4.89 o 
  -8  -3   5      193.26      223.04     20.99 o 
  -7  -3   5        9.31       15.70      3.94 o 
  -6  -3   5      207.17      229.93     12.90 o 
  -5  -3   5       67.62       68.03      6.01 o 
  -4  -3   5      220.56      209.20     20.98 o 
  -3  -3   5      254.32      226.99     25.94 o 
  -2  -3   5      532.16      616.53     83.64 o 
  -1  -3   5     1605.15     1857.76    117.69 o 
   0  -3   5      279.22      247.95     18.09 o 
   1  -3   5      109.40      112.71     12.99 o 
   2  -3   5     1715.52     1952.27     72.34 o 
   3  -3   5       58.88       59.69     10.55 o 
   4  -3   5      970.51      971.01     50.17 o 
   5  -3   5       36.60       29.51      6.87 o 
   6  -3   5     2732.72     2353.41    167.83 o 
   7  -3   5      120.79      123.45     16.11 o 
   8  -3   5       44.58       45.80     11.44 o 
   9  -3   5      127.83      126.67     13.64 o 
  -9  -2   5        1.17       -2.26      4.80 o 
  -8  -2   5       30.42       33.46      6.25 o 
  -7  -2   5      105.68      113.78      9.40 o 
  -6  -2   5       56.79       56.69      4.62 o 
  -5  -2   5      530.48      576.93     38.14 o 
  -4  -2   5        1.40       -3.97      4.29 o 
  -3  -2   5        2.73        4.40      2.31 o 
  -2  -2   5        3.33        6.93      4.06 o 
  -1  -2   5      615.97      674.34     24.57 o 
   0  -2   5      251.86      280.06     18.59 o 
   1  -2   5      140.20      124.52     12.78 o 
   2  -2   5      371.48      429.35     26.37 o 
   3  -2   5      179.02      214.32     19.23 o 
   4  -2   5       21.74       26.53      7.55 o 
   5  -2   5      406.00      340.55     20.21 o 
   6  -2   5      201.32      178.01     24.27 o 
   7  -2   5       11.54        3.93      5.06 o 
   8  -2   5      131.73      122.05      9.62 o 
   9  -2   5        0.05       -1.79      2.93 o 
 -10  -1   5       13.89       16.65      5.22 o 
  -9  -1   5      181.48      191.96     11.93 o 
  -8  -1   5       66.66       69.22      8.20 o 
  -7  -1   5      391.42      416.99     15.54 o 
  -6  -1   5       21.20       13.34      3.46 o 
  -5  -1   5      118.44      118.25     16.09 o 
  -4  -1   5     1096.16     1233.17     52.55 o 
  -3  -1   5      251.64      239.68     11.46 o 
  -2  -1   5      249.41      213.20     34.19 o 
  -1  -1   5       64.20       71.83      5.62 o 
   0  -1   5        4.19        3.04      3.47 o 
   1  -1   5       56.13       53.95      8.28 o 
   2  -1   5       41.82       41.68      6.02 o 
   3  -1   5      121.36      143.85     12.67 o 
   4  -1   5      249.14      226.07     15.54 o 
   5  -1   5        7.26        1.97      2.76 o 
   6  -1   5        0.43       -4.51      4.51 o 
   7  -1   5        0.73        2.05      6.40 o 
   8  -1   5      163.39      166.42     10.75 o 
   9  -1   5       12.79        7.95      2.82 o 
 -10   0   5      612.23      641.10     45.38 o 
  -9   0   5       54.62       59.27      7.00 o 
  -8   0   5      293.03      329.27     15.18 o 
  -7   0   5       38.40       34.67      4.01 o 
  -6   0   5      195.85      193.67     22.08 o 
  -5   0   5        1.98        2.63      4.81 o 
  -4   0   5      203.06      232.88     12.32 o 
  -3   0   5      572.83      565.35     19.37 o 
  -2   0   5       91.89      101.62      6.55 o 
  -1   0   5       96.69       75.81      5.10 o 
   0   0   5     1808.21     1661.95     36.72 o 
   1   0   5      837.33      892.80     39.47 o 
   2   0   5     5639.52     6145.55    125.66 o 
   3   0   5      452.76      451.49     20.33 o 
   4   0   5      492.11      467.08     36.04 o 
   5   0   5      209.59      213.62     14.55 o 
   6   0   5        9.65       10.85      5.55 o 
   7   0   5      253.90      251.22     18.47 o 
   8   0   5       72.02       70.37      7.86 o 
 -10   1   5      182.90      200.38     16.59 o 
  -9   1   5        3.27        8.72      3.05 o 
  -8   1   5        7.36        3.92      2.45 o 
  -7   1   5      474.47      543.05     15.96 o 
  -6   1   5      739.43      731.02     44.83 o 
  -5   1   5       27.41       20.24      6.48 o 
  -4   1   5      223.31      204.76     12.29 o 
  -3   1   5       85.21       84.73      7.07 o 
  -2   1   5      309.98      322.16     12.81 o 
  -1   1   5      557.52      454.84     12.45 o 
   0   1   5       65.83       62.79      7.07 o 
   1   1   5     1223.94     1264.07     42.17 o 
   2   1   5        1.39        4.56      2.06 o 
   3   1   5      179.69      150.68     10.95 o 
   4   1   5        2.45       -0.79      5.35 o 
   5   1   5      323.40      331.90     15.61 o 
   6   1   5        5.86        8.59      5.18 o 
   7   1   5      333.86      312.93     24.00 o 
   8   1   5      199.85      178.71      8.76 o 
 -10   2   5       37.69       48.55      8.30 o 
  -9   2   5       25.83       27.71      5.46 o 
  -8   2   5        7.66        8.68      2.64 o 
  -7   2   5        1.35       -0.73      2.46 o 
  -6   2   5        0.87        2.49      3.00 o 
  -5   2   5        2.22        0.00      3.25 o 
  -4   2   5     1367.57     1411.07     41.02 o 
  -3   2   5      522.47      496.73     22.12 o 
  -2   2   5       81.51       85.18     12.80 o 
  -1   2   5     1454.38     1408.01     35.13 o 
   0   2   5       41.65       39.20      5.01 o 
   1   2   5      812.30      861.65     27.83 o 
   2   2   5      638.70      779.88     70.22 o 
   3   2   5        0.47       -1.62      4.66 o 
   4   2   5       57.12       61.74      9.58 o 
   5   2   5       84.08       65.08      7.96 o 
   6   2   5        2.03       -3.32      3.89 o 
   7   2   5      420.32      387.41     34.38 o 
 -10   3   5      179.18      193.51     18.02 o 
  -9   3   5       34.78       24.39      5.16 o 
  -8   3   5      599.09      635.16     23.73 o 
  -7   3   5      348.64      352.58     14.35 o 
  -6   3   5      812.55      879.32     48.92 o 
  -5   3   5       34.42       25.08      8.35 o 
  -4   3   5      537.00      506.91     35.03 o 
  -3   3   5      131.71      123.04     16.09 o 
  -2   3   5      872.70      799.73     42.97 o 
  -1   3   5       43.69       43.10      5.11 o 
   0   3   5     1429.02     1498.72     40.75 o 
   1   3   5      288.35      264.71     14.96 o 
   2   3   5      420.21      412.21     29.14 o 
   3   3   5      152.99      164.76     19.98 o 
   4   3   5      980.71      933.07     32.88 o 
   5   3   5        6.40        6.01      4.76 o 
   6   3   5        0.81       -2.22      3.74 o 
   7   3   5      115.36      116.80      9.23 o 
 -10   4   5       30.47       30.95      7.37 o 
  -9   4   5        0.48       -1.30      5.12 o 
  -8   4   5       20.55       20.11      7.08 o 
  -7   4   5      728.84      717.39     31.76 o 
  -6   4   5        0.32       -7.05      7.84 o 
  -5   4   5        4.76       12.81      7.05 o 
  -4   4   5      140.45      103.06     16.53 o 
  -3   4   5       10.35       19.75      9.47 o 
  -2   4   5      617.25      639.74     41.00 o 
  -1   4   5       68.25       51.65      8.40 o 
   0   4   5      262.65      236.40     14.43 o 
   1   4   5        6.65        8.89      3.66 o 
   2   4   5     2029.38     2157.32     84.45 o 
   3   4   5       15.62       14.67      3.93 o 
   4   4   5       15.17        7.93      3.33 o 
   5   4   5       88.93       86.36     10.94 o 
   6   4   5        0.58        0.62      2.61 o 
   7   4   5       26.77       30.60      5.25 o 
 -10   5   5       39.35       40.22      8.13 o 
  -9   5   5      368.24      415.54     30.32 o 
  -8   5   5       49.16       47.92      7.37 o 
  -7   5   5      101.60       93.57     11.46 o 
  -6   5   5        0.08       -3.43      4.05 o 
  -5   5   5      593.20      596.30     30.50 o 
  -4   5   5      372.27      391.03     35.78 o 
  -3   5   5      246.03      213.96     26.12 o 
  -2   5   5       45.98       33.33     11.71 o 
  -1   5   5        1.22       -1.70      3.02 o 
   0   5   5        7.55        3.82      3.04 o 
   1   5   5       13.55       13.32      3.25 o 
   2   5   5     1247.56     1205.17     39.78 o 
   3   5   5      545.87      516.73     25.67 o 
   4   5   5       40.04       37.34      6.69 o 
   5   5   5        5.14        6.85      3.11 o 
   6   5   5       21.96       21.31      5.62 o 
 -10   6   5        1.69        3.68      2.62 o 
  -9   6   5        8.02        8.48      3.99 o 
  -8   6   5      996.51     1019.89     38.14 o 
  -7   6   5       77.35       91.09     10.97 o 
  -6   6   5      377.84      370.14     33.34 o 
  -5   6   5      486.30      512.78     30.85 o 
  -4   6   5      127.42      116.25      9.22 o 
  -3   6   5       16.16       12.47      4.76 o 
  -2   6   5       33.28       42.46      6.44 o 
  -1   6   5       80.35       70.45     10.62 o 
   0   6   5       54.75       31.14      4.22 o 
   1   6   5        6.72        8.18      3.11 o 
   2   6   5      116.38      106.95      9.66 o 
   3   6   5       13.07       15.33      7.57 o 
   4   6   5       41.49       48.20      6.71 o 
   5   6   5       59.91       54.92     10.71 o 
 -10   7   5        3.86        3.90      1.98 o 
  -9   7   5       35.20       40.00      5.59 o 
  -8   7   5       17.44       15.28      4.52 o 
  -7   7   5       10.34       11.32      4.88 o 
  -6   7   5      253.81      263.31     28.07 o 
  -5   7   5        4.63        4.85      4.51 o 
  -4   7   5       54.26       36.81      7.63 o 
  -3   7   5       17.43       24.72      5.48 o 
  -2   7   5       29.49       21.69      4.92 o 
  -1   7   5       17.45       17.07      4.03 o 
   0   7   5        0.47       -3.17      3.17 o 
   1   7   5      117.58      137.04     10.71 o 
   2   7   5      100.34      109.70     11.44 o 
   3   7   5       97.26      105.95     14.34 o 
   4   7   5      114.56      131.72     15.30 o 
  -9   8   5       18.08       12.21      2.45 o 
  -8   8   5      102.84      100.07      7.31 o 
  -7   8   5       16.39        9.04      4.11 o 
  -6   8   5       59.91       61.75     13.50 o 
  -5   8   5      482.49      515.64     28.20 o 
  -4   8   5        1.84        2.52      3.51 o 
  -3   8   5      488.63      558.63     24.05 o 
  -2   8   5       31.19       24.79      5.46 o 
  -1   8   5      148.59      158.93     10.89 o 
   0   8   5       62.88       61.30      6.92 o 
   1   8   5       36.11       18.74      5.95 o 
   2   8   5      100.47       93.59     12.77 o 
   3   8   5       36.19       39.41      6.95 o 
  -8   9   5      153.55      155.00      9.21 o 
  -7   9   5       14.35       14.48      3.04 o 
  -6   9   5       84.71       88.50     10.13 o 
  -5   9   5       18.20       23.14      4.44 o 
  -4   9   5      288.53      312.45     20.30 o 
  -3   9   5       65.84       75.87     14.34 o 
  -2   9   5      137.67      141.01     10.21 o 
  -1   9   5       64.49       61.59      5.31 o 
   0   9   5        0.05        2.62      1.83 o 
   1   9   5       77.32       85.11     10.37 o 
   2   9   5       46.56       73.21      8.23 o 
  -7  10   5        0.56       -3.09      3.09 o 
  -6  10   5        7.24        8.33      2.48 o 
  -5  10   5       31.50       42.43      8.85 o 
  -4  10   5        9.33       22.06      4.70 o 
  -3  10   5        8.70       11.88      3.92 o 
  -2  10   5        9.83        7.58      2.28 o 
  -1  10   5        1.25       -2.42      2.42 o 
   0  10   5       16.72       17.65      2.51 o 
  -5  11   5       48.79       51.06      6.00 o 
  -4  11   5        1.35        8.35      2.76 o 
   0 -11   6        2.03        3.70      1.89 o 
   1 -11   6       68.01       67.66      7.32 o 
   2 -11   6       13.16       11.78      3.71 o 
   3 -11   6       67.44       66.19      8.32 o 
   4 -11   6       47.16       48.64      6.50 o 
  -2 -10   6       55.08       61.50      7.56 o 
  -1 -10   6        7.05        4.97      2.98 o 
   0 -10   6       39.27       34.87      6.75 o 
   1 -10   6       30.33       26.30      4.85 o 
   2 -10   6      293.41      280.78     15.86 o 
   3 -10   6        2.77        0.93      2.84 o 
   4 -10   6      134.71      131.99     15.35 o 
   5 -10   6        3.30        1.64      2.84 o 
   6 -10   6        0.33        0.92      1.79 o 
  -4  -9   6       13.72        6.46      1.73 o 
  -3  -9   6      108.40      103.24     14.41 o 
  -2  -9   6      151.27      137.47     15.41 o 
  -1  -9   6       97.45       79.39     11.20 o 
   0  -9   6      693.76      735.05     30.61 o 
   1  -9   6      118.52      113.99     11.85 o 
   2  -9   6      222.12      235.39     25.27 o 
   3  -9   6        1.53       -3.88      5.52 o 
   4  -9   6        2.24        9.71      6.72 o 
   5  -9   6       23.86       23.26      7.44 o 
   6  -9   6       32.29       37.21      8.04 o 
   7  -9   6        7.39        7.11      2.67 o 
  -5  -8   6      174.15      181.03     14.09 o 
  -4  -8   6        6.43        6.28      2.50 o 
  -3  -8   6        0.58        5.21      5.17 o 
  -2  -8   6        2.68        6.14      5.37 o 
  -1  -8   6       36.39       44.75      7.50 o 
   0  -8   6       19.07       21.25      5.42 o 
   1  -8   6      132.51      119.76     18.34 o 
   2  -8   6      402.46      389.20     23.58 o 
   3  -8   6      141.74      136.30     20.11 o 
   4  -8   6      268.71      238.89     26.98 o 
   5  -8   6       17.19       15.07      7.97 o 
   6  -8   6       79.15       66.04     13.12 o 
   7  -8   6       78.33       80.97      7.66 o 
  -6  -7   6      112.71      110.13     12.37 o 
  -5  -7   6        9.92        4.82      3.68 o 
  -4  -7   6      118.42      104.80     16.26 o 
  -3  -7   6       74.36       85.10     16.09 o 
  -2  -7   6      217.73      193.93     23.02 o 
  -1  -7   6       45.88       58.20      8.50 o 
   0  -7   6        0.01        6.61      3.58 o 
   1  -7   6       32.51       28.37      5.05 o 
   2  -7   6       26.35       24.66      9.00 o 
   3  -7   6      304.37      300.61     30.37 o 
   4  -7   6      715.33      608.55     44.95 o 
   5  -7   6       38.13       18.42      5.83 o 
   6  -7   6      218.56      236.01     23.07 o 
   7  -7   6       12.00        4.21      5.53 o 
   8  -7   6       28.95       23.10      4.91 o 
  -6  -6   6       27.30       36.67      6.36 o 
  -5  -6   6        3.83       -1.86      4.23 o 
  -4  -6   6      514.94      564.09     28.62 o 
  -3  -6   6      269.39      263.85     27.26 o 
  -2  -6   6      263.64      231.81     16.49 o 
  -1  -6   6        8.73        9.65      3.15 o 
   0  -6   6      245.14      254.92     23.42 o 
   1  -6   6       42.19       27.85      8.03 o 
   2  -6   6     1215.92     1207.59     85.53 o 
   3  -6   6      113.55       84.58     17.13 o 
   4  -6   6      189.84      176.71     22.26 o 
   5  -6   6        5.97        4.09      4.53 o 
   6  -6   6       26.65       13.48      7.80 o 
   7  -6   6        4.60        0.57      5.22 o 
   8  -6   6       11.50       13.02      3.78 o 
  -8  -5   6       11.71       16.93      4.20 o 
  -7  -5   6       26.22       33.43      6.89 o 
  -6  -5   6      394.69      427.25     29.17 o 
  -5  -5   6       46.35       43.14      6.69 o 
  -4  -5   6       42.59       34.42      5.66 o 
  -3  -5   6      261.10      228.77     13.67 o 
  -2  -5   6        8.98        4.46      3.34 o 
  -1  -5   6      266.16      259.00     25.20 o 
   0  -5   6      349.10      389.90     19.19 o 
   1  -5   6        0.55       -1.09      3.40 o 
   2  -5   6      217.29      220.12     22.29 o 
   3  -5   6      352.50      427.38     33.74 o 
   4  -5   6       42.89       41.65      7.64 o 
   5  -5   6      651.78      532.92     40.70 o 
   6  -5   6       12.25        5.58      6.31 o 
   7  -5   6       18.11       14.23      8.47 o 
   8  -5   6       11.25       24.23      8.33 o 
   9  -5   6      218.31      216.17     14.81 o 
  -8  -4   6       30.19       31.49      8.97 o 
  -7  -4   6        3.71        8.39      4.41 o 
  -6  -4   6        7.45        6.90      3.90 o 
  -5  -4   6       14.95       15.32      3.39 o 
  -4  -4   6      151.28      139.49     10.91 o 
  -3  -4   6       97.39       94.90     13.75 o 
  -2  -4   6       12.92       15.87      5.99 o 
  -1  -4   6       24.39       28.16      4.60 o 
   0  -4   6       12.68        9.97      4.30 o 
   1  -4   6      274.77      299.91     23.70 o 
   2  -4   6        0.82       -4.33      4.33 o 
   3  -4   6      558.48      607.90     39.41 o 
   4  -4   6      438.51      433.97     25.20 o 
   5  -4   6        4.89       12.35      4.99 o 
   6  -4   6        6.88        4.42      7.25 o 
   7  -4   6       40.27       29.84     10.87 o 
   8  -4   6        2.79        3.06      4.46 o 
   9  -4   6      182.08      210.75     15.52 o 
  -9  -3   6        2.75        5.03      3.54 o 
  -8  -3   6      135.03      129.26     12.87 o 
  -7  -3   6      357.16      415.03     21.25 o 
  -6  -3   6      212.93      221.39     15.10 o 
  -5  -3   6      119.10      115.34      7.84 o 
  -4  -3   6      457.55      437.49     31.09 o 
  -3  -3   6        6.60        1.00      4.29 o 
  -2  -3   6       64.03       55.04     17.29 o 
  -1  -3   6       49.96       56.66      6.36 o 
   0  -3   6      306.38      335.57     23.17 o 
   1  -3   6       26.31       21.13      7.05 o 
   2  -3   6       10.41       20.87      7.35 o 
   3  -3   6      105.82      121.37     16.26 o 
   4  -3   6     1418.10     1448.81     66.97 o 
   5  -3   6     2239.82     1864.72    141.57 o 
   6  -3   6       13.72       20.27      9.89 o 
   7  -3   6      150.04      129.88     20.65 o 
   8  -3   6        9.54       16.15      7.40 o 
   9  -3   6       36.28       37.97      6.46 o 
  -9  -2   6      163.65      178.64     20.49 o 
  -8  -2   6       37.99       35.20      9.94 o 
  -7  -2   6      631.77      728.75     29.52 o 
  -6  -2   6       11.91       12.75      3.59 o 
  -5  -2   6       98.54       98.89     15.38 o 
  -4  -2   6     1182.35     1355.24     58.70 o 
  -3  -2   6     7867.62     8980.86    250.33 o 
  -2  -2   6       41.35       43.49      7.44 o 
  -1  -2   6        9.49       31.23     20.53 o 
   0  -2   6      241.06      261.62     19.91 o 
   1  -2   6      240.79      212.75     18.90 o 
   2  -2   6      277.17      286.63     23.17 o 
   3  -2   6     1080.06     1153.85     53.74 o 
   4  -2   6       52.61       36.82      9.24 o 
   5  -2   6      658.02      572.23     28.57 o 
   6  -2   6      406.66      328.94     33.64 o 
   7  -2   6      183.44      178.48     23.99 o 
   8  -2   6       71.41       83.75      9.72 o 
 -10  -1   6       19.54       27.19      6.60 o 
  -9  -1   6       15.87       23.43      5.58 o 
  -8  -1   6       22.37       21.38      6.47 o 
  -7  -1   6      314.17      336.36     14.28 o 
  -6  -1   6        4.38        2.69      2.87 o 
  -5  -1   6      162.47      198.69     20.70 o 
  -4  -1   6      555.34      581.37     32.92 o 
  -3  -1   6     1452.91     1654.35     41.60 o 
  -2  -1   6       77.30       91.64      9.82 o 
  -1  -1   6      165.73      157.54      8.92 o 
   0  -1   6       26.07       21.46      4.18 o 
   1  -1   6       14.20       14.99      5.48 o 
   2  -1   6      369.28      383.22     24.44 o 
   3  -1   6      767.37      767.60     51.55 o 
   4  -1   6       47.75       32.84      8.55 o 
   5  -1   6      314.98      249.45     28.76 o 
   6  -1   6      656.01      676.70     49.30 o 
   7  -1   6       26.69       35.20     11.41 o 
   8  -1   6        7.59        6.51      3.17 o 
 -10   0   6      273.59      275.15     21.78 o 
  -9   0   6       60.91       58.68      9.15 o 
  -8   0   6      121.75      105.38      9.80 o 
  -7   0   6       41.83       30.13      4.20 o 
  -6   0   6      166.43      161.25     11.78 o 
  -5   0   6      148.48      148.46     17.33 o 
  -4   0   6       43.09       35.38      5.14 o 
  -3   0   6     1892.64     2094.39     50.23 o 
  -2   0   6      226.85      236.74     11.02 o 
  -1   0   6       10.62       41.88      7.08 o 
   0   0   6      657.80      542.25     16.01 o 
   1   0   6      729.82      826.24     56.59 o 
   2   0   6      537.19      553.96     23.21 o 
   3   0   6        8.65        8.06      3.49 o 
   4   0   6      486.07      449.48     36.49 o 
   5   0   6      157.15      146.27     15.41 o 
   6   0   6       89.13       99.09     18.63 o 
   7   0   6      806.60      794.35     50.15 o 
   8   0   6        8.68        8.16      4.21 o 
 -10   1   6       63.66       76.86      7.71 o 
  -9   1   6      106.46      107.19      9.20 o 
  -8   1   6      761.58      752.49     27.75 o 
  -7   1   6       46.57       58.97      5.83 o 
  -6   1   6      232.02      250.69     24.89 o 
  -5   1   6       71.87       68.26     11.38 o 
  -4   1   6       65.55       48.43      6.20 o 
  -3   1   6      563.38      538.87     27.82 o 
  -2   1   6      123.56      109.11      7.31 o 
  -1   1   6     1409.93     1057.04     77.72 o 
   0   1   6       15.62       13.11      3.53 o 
   1   1   6       19.22       11.45      3.72 o 
   2   1   6        7.68       14.84      3.92 o 
   3   1   6      852.61      940.11     52.32 o 
   4   1   6       63.19       59.31     13.19 o 
   5   1   6      911.91      807.72     38.09 o 
   6   1   6       85.30       97.90     18.03 o 
   7   1   6        2.02        3.20      5.21 o 
   8   1   6        0.25        1.79      1.42 o 
 -10   2   6        2.29        6.35      2.51 o 
  -9   2   6        1.00       -3.65      3.65 o 
  -8   2   6      359.24      375.50     18.37 o 
  -7   2   6      344.13      382.21     18.66 o 
  -6   2   6        3.21       19.37      8.24 o 
  -5   2   6        4.62        2.65      5.44 o 
  -4   2   6        4.98        3.18      4.58 o 
  -3   2   6      233.31      246.54     18.39 o 
  -2   2   6      914.18      880.29     43.90 o 
  -1   2   6       55.06       49.99      8.42 o 
   0   2   6     1989.78     2294.25     66.56 o 
   1   2   6       15.11       12.76      4.27 o 
   2   2   6       21.33       15.61      4.51 o 
   3   2   6        0.68       -0.86      4.11 o 
   4   2   6       26.37       16.69      3.05 o 
   5   2   6      230.45      227.54     18.94 o 
   6   2   6      841.28      857.76     54.29 o 
   7   2   6       14.55        4.72      3.91 o 
 -10   3   6      317.05      339.95     23.74 o 
  -9   3   6       71.10       76.83      9.07 o 
  -8   3   6      146.55      162.37     14.17 o 
  -7   3   6        3.70        7.00     10.53 o 
  -6   3   6       76.62       73.99     12.30 o 
  -5   3   6        0.97        7.90      7.03 o 
  -4   3   6      238.58      254.50     25.06 o 
  -3   3   6     1256.83     1243.48     59.88 o 
  -2   3   6     1369.27     1369.69     62.25 o 
  -1   3   6      928.04      868.02     27.77 o 
   0   3   6       14.89       11.45      5.73 o 
   1   3   6      639.77      695.72     27.48 o 
   2   3   6      718.54      666.99     40.38 o 
   3   3   6        1.08        1.39      2.99 o 
   4   3   6      227.99      196.18     15.99 o 
   5   3   6       49.92       67.92     10.24 o 
   6   3   6      114.27      146.68     19.19 o 
   7   3   6      312.81      313.02     21.27 o 
 -10   4   6        7.93        5.06      3.50 o 
  -9   4   6       11.49        9.90      5.67 o 
  -8   4   6        7.22       12.50      4.82 o 
  -7   4   6        1.26       -2.18      4.38 o 
  -6   4   6        1.32        3.71      3.64 o 
  -5   4   6      108.12      107.71     18.04 o 
  -4   4   6        7.53       10.05      7.04 o 
  -3   4   6       29.29       29.32     10.32 o 
  -2   4   6       12.38       21.60      8.94 o 
  -1   4   6      185.45      155.69     20.05 o 
   0   4   6       10.19       16.58      4.09 o 
   1   4   6     1580.11     1569.39     65.50 o 
   2   4   6       28.24       14.71      3.99 o 
   3   4   6       53.09       53.81      8.48 o 
   4   4   6      215.55      179.98     14.92 o 
   5   4   6       22.87       19.67     10.52 o 
   6   4   6       35.93       36.33      8.52 o 
 -10   5   6        0.38       -2.29      3.23 o 
  -9   5   6      736.71      834.92     44.48 o 
  -8   5   6      160.09      192.33     21.29 o 
  -7   5   6      603.28      590.44     28.53 o 
  -6   5   6        1.44        9.21      5.04 o 
  -5   5   6       47.65       45.29      6.75 o 
  -4   5   6      205.92      215.06     26.77 o 
  -3   5   6       90.88       73.36     16.09 o 
  -2   5   6     1087.60     1011.86     59.99 o 
  -1   5   6        0.13        8.15      7.73 o 
   0   5   6       60.94       60.55      6.88 o 
   1   5   6      764.03      755.79     27.64 o 
   2   5   6      299.90      321.77     17.20 o 
   3   5   6       22.25       20.94      5.56 o 
   4   5   6        6.57       11.88      4.80 o 
   5   5   6      191.26      241.16     23.23 o 
   6   5   6        8.81        8.99      3.09 o 
 -10   6   6       12.97       12.06      3.91 o 
  -9   6   6        2.75       -1.14      3.29 o 
  -8   6   6      318.44      315.41     32.08 o 
  -7   6   6     3211.73     3218.39     84.58 o 
  -6   6   6      107.56      124.56     19.11 o 
  -5   6   6      589.46      576.51     21.69 o 
  -4   6   6       34.12       21.52      5.79 o 
  -3   6   6      560.52      593.09     21.52 o 
  -2   6   6      137.73      125.65     14.40 o 
  -1   6   6      542.34      561.74     26.90 o 
   0   6   6     1123.54     1084.83     32.65 o 
   1   6   6       43.07       35.16      5.55 o 
   2   6   6      101.05      115.58     11.87 o 
   3   6   6        0.65       -6.49     15.35 o 
   4   6   6       53.24       66.91     12.66 o 
   5   6   6      167.37      178.10     15.27 o 
 -10   7   6        4.47        3.97      2.03 o 
  -9   7   6       28.28       22.87     10.79 o 
  -8   7   6       89.86       83.32      9.11 o 
  -7   7   6        0.27        2.48      3.70 o 
  -6   7   6      923.05      898.34     53.94 o 
  -5   7   6       11.16       10.49      4.94 o 
  -4   7   6       54.51       57.73      7.67 o 
  -3   7   6      755.56      745.42     31.42 o 
  -2   7   6        8.59       -2.63      5.20 o 
  -1   7   6       27.33       20.46      4.12 o 
   0   7   6       17.32       19.59      4.69 o 
   1   7   6      146.93      150.66     11.01 o 
   2   7   6        0.06        6.33      3.70 o 
   3   7   6       78.58      104.74     13.09 o 
   4   7   6        0.20        0.14      2.98 o 
  -9   8   6       50.40       49.80      6.63 o 
  -8   8   6        0.56       -0.40      1.46 o 
  -7   8   6      189.01      179.85     11.02 o 
  -6   8   6       32.39       28.63     11.31 o 
  -5   8   6      136.69      173.37     12.67 o 
  -4   8   6       51.06       48.05      6.89 o 
  -3   8   6      298.16      367.63     23.69 o 
  -2   8   6       59.28       46.03      8.64 o 
  -1   8   6      101.79       91.58      8.05 o 
   0   8   6      243.75      256.49     13.60 o 
   1   8   6       15.89       14.26      3.77 o 
   2   8   6       24.56       22.20      5.88 o 
   3   8   6        0.42       -2.98      2.98 o 
  -8   9   6      387.96      319.48     18.72 o 
  -7   9   6       29.64       24.87      4.21 o 
  -6   9   6      141.13      152.14     12.16 o 
  -5   9   6      191.25      217.14     15.80 o 
  -4   9   6        1.39        2.15      3.48 o 
  -3   9   6      103.42      120.66     13.66 o 
  -2   9   6       88.72      106.58     11.03 o 
  -1   9   6      120.15      120.76      6.92 o 
   0   9   6      174.38      198.78     11.33 o 
   1   9   6       80.76       94.49      9.48 o 
  -7  10   6       11.31       12.60      3.19 o 
  -6  10   6      297.33      276.91     36.62 o 
  -5  10   6        0.05        1.53      2.94 o 
  -4  10   6       49.40       57.75      6.57 o 
  -3  10   6       12.73       23.67      5.55 o 
  -2  10   6       27.75       28.78      4.39 o 
  -1  10   6       55.01       51.43      6.78 o 
   0 -11   7       69.87       48.64      4.97 o 
   1 -11   7        5.58        2.55      1.52 o 
   2 -11   7       14.89       14.27      3.37 o 
   3 -11   7       13.89       18.79      3.72 o 
  -2 -10   7       97.28       89.14      8.46 o 
  -1 -10   7      153.29      123.59     11.01 o 
   0 -10   7        5.48        5.42      2.65 o 
   1 -10   7        7.78        5.75      2.42 o 
   2 -10   7       74.28       70.47      7.65 o 
   3 -10   7       31.97       31.93      5.12 o 
   4 -10   7      255.47      296.05     21.22 o 
   5 -10   7       32.65       39.34      6.72 o 
  -3  -9   7        7.26        3.54      3.33 o 
  -2  -9   7      220.38      203.74     19.02 o 
  -1  -9   7      369.32      357.35     18.28 o 
   0  -9   7       79.72       76.50     14.52 o 
   1  -9   7       75.19       92.35     10.68 o 
   2  -9   7        2.66        2.16      5.33 o 
   3  -9   7      175.77      199.87     22.43 o 
   4  -9   7       28.55       40.11     10.17 o 
   5  -9   7       20.88       27.78      7.44 o 
   6  -9   7      153.07      184.85     15.82 o 
  -5  -8   7        7.31        4.80      3.17 o 
  -4  -8   7        0.30       -2.09      2.09 o 
  -3  -8   7        0.24       -1.71      4.25 o 
  -2  -8   7      248.97      235.10     24.15 o 
  -1  -8   7       12.30        6.46      3.07 o 
   0  -8   7       15.37       18.26      5.18 o 
   1  -8   7       70.11       60.33     10.81 o 
   2  -8   7        4.42        1.27      3.74 o 
   3  -8   7      335.99      322.40     20.27 o 
   4  -8   7       37.60       31.46     10.83 o 
   5  -8   7       75.73       55.67     12.30 o 
   6  -8   7       53.44       61.15     11.19 o 
   7  -8   7      114.93      110.99     11.79 o 
  -6  -7   7        3.67        6.64      4.51 o 
  -5  -7   7       79.32       82.75     13.09 o 
  -4  -7   7       67.85       59.89     12.76 o 
  -3  -7   7      125.70      140.90     19.52 o 
  -2  -7   7      118.14      103.21     17.27 o 
  -1  -7   7        5.97       10.60      5.17 o 
   0  -7   7      411.81      388.18     23.45 o 
   1  -7   7      195.95      194.30     16.49 o 
   2  -7   7      284.74      248.01     18.76 o 
   3  -7   7       21.86       13.36      5.59 o 
   4  -7   7       58.95       66.09     13.80 o 
   5  -7   7        8.15        0.31      5.94 o 
   6  -7   7       10.95       11.12      3.88 o 
   7  -7   7        3.69       -2.60      2.89 o 
  -7  -6   7        0.21        4.94      3.66 o 
  -6  -6   7       82.97       83.01     10.39 o 
  -5  -6   7      214.54      250.94     18.21 o 
  -4  -6   7        4.24        4.76      5.80 o 
  -3  -6   7      598.78      586.02     29.47 o 
  -2  -6   7       70.14       59.12      6.33 o 
  -1  -6   7       68.50       79.40     10.13 o 
   0  -6   7      132.02      148.01     13.60 o 
   1  -6   7       10.97       11.39      5.43 o 
   2  -6   7      553.90      521.26     21.92 o 
   3  -6   7       15.57       11.66      7.18 o 
   5  -6   7      115.84       69.48     14.44 o 
   6  -6   7       60.57       35.90     10.77 o 
   7  -6   7        5.37        0.63      3.65 o 
   8  -6   7      160.28      184.98     12.56 o 
  -8  -5   7       10.46        1.34      2.11 o 
  -7  -5   7       70.69       73.43      9.04 o 
  -6  -5   7       82.11       74.35     10.35 o 
  -5  -5   7        5.92       -2.37      5.20 o 
  -4  -5   7        2.29       -1.95      3.27 o 
  -3  -5   7      289.46      281.38     15.59 o 
  -2  -5   7      192.99      202.72     18.97 o 
  -1  -5   7       55.80       65.61     11.23 o 
   0  -5   7      324.77      348.26     19.09 o 
   1  -5   7        1.07       -2.32      4.73 o 
   2  -5   7       21.22       17.72      7.14 o 
   3  -5   7       77.63       63.83      8.81 o 
   4  -5   7      115.63       99.23      9.13 o 
   5  -5   7      177.14      170.64     21.78 o 
   6  -5   7       49.55      257.11     27.04 o 
   7  -5   7      247.24      233.39     23.53 o 
   8  -5   7       70.67       77.09     11.16 o 
  -8  -4   7       34.40       35.47      9.25 o 
  -7  -4   7       21.99       28.87      7.72 o 
  -6  -4   7       14.13       13.99      4.19 o 
  -5  -4   7      437.65      449.62     18.33 o 
  -4  -4   7      253.61      247.42     14.73 o 
  -3  -4   7       17.62       10.45      4.93 o 
  -2  -4   7       48.86       47.49      9.42 o 
  -1  -4   7      232.40      229.70     14.58 o 
   0  -4   7     1198.21     1307.64     40.22 o 
   1  -4   7      513.34      565.54     36.64 o 
   2  -4   7      415.08      431.20     33.04 o 
   3  -4   7      258.46      261.25     26.68 o 
   4  -4   7        3.35       -0.49      3.00 o 
   5  -4   7      178.27      111.65     21.49 o 
   6  -4   7      140.89       92.89     17.08 o 
   7  -4   7        9.09       10.64      6.91 o 
   8  -4   7        2.42        6.25      4.91 o 
  -9  -3   7      225.39      237.85     19.27 o 
  -8  -3   7      107.99      123.78     10.03 o 
  -7  -3   7      186.55      200.42     14.39 o 
  -6  -3   7      757.49      872.36     27.55 o 
  -5  -3   7      405.72      441.90     15.88 o 
  -4  -3   7       26.40       28.05      7.85 o 
  -3  -3   7       50.57       51.13     10.09 o 
  -2  -3   7      254.86      297.48     22.31 o 
  -1  -3   7        4.35       11.35     10.59 o 
   0  -3   7      373.90      411.22     18.70 o 
   1  -3   7      715.60      758.94     41.72 o 
   2  -3   7       88.20       92.72     14.66 o 
   3  -3   7      900.64      933.56     51.81 o 
   4  -3   7      478.55      446.60     26.01 o 
   5  -3   7        1.55        2.21      5.69 o 
   6  -3   7      208.31      206.16     27.16 o 
   7  -3   7       90.80       85.67     11.42 o 
   8  -3   7      200.61      185.98     18.89 o 
  -9  -2   7      176.66      207.45     14.24 o 
  -8  -2   7       18.60       16.94      5.10 o 
  -7  -2   7      161.95      162.93     13.54 o 
  -6  -2   7       53.67       52.35      5.82 o 
  -5  -2   7     1227.62     1356.00     33.47 o 
  -4  -2   7      747.71      727.60     40.32 o 
  -3  -2   7     7244.02     7991.72    226.59 o 
  -2  -2   7     1962.97     2414.80     80.37 o 
  -1  -2   7     1835.90     2123.73     64.02 o 
   0  -2   7      394.23      391.67     17.17 o 
   1  -2   7       35.50       45.15      9.49 o 
   2  -2   7      558.61      606.55     37.28 o 
   3  -2   7      255.50      263.06     24.56 o 
   4  -2   7      120.47       95.70     19.69 o 
   5  -2   7      152.46      131.65     21.72 o 
   6  -2   7        1.92       -3.65      7.74 o 
   7  -2   7      401.09      341.43     32.01 o 
   8  -2   7      104.46       85.77     12.51 o 
 -10  -1   7        0.28        2.52      3.25 o 
  -9  -1   7       12.43       13.08      4.85 o 
  -8  -1   7        4.66        4.02      5.12 o 
  -7  -1   7       11.29       10.97      3.19 o 
  -6  -1   7      149.56      155.48      9.41 o 
  -5  -1   7       85.50      100.22     14.91 o 
  -4  -1   7     5062.96     5837.10    174.02 o 
  -3  -1   7     2847.28     3218.96     72.21 o 
  -2  -1   7      150.42      157.37      9.77 o 
  -1  -1   7       34.37       30.88      5.47 o 
   0  -1   7      897.86      877.29     40.63 o 
   1  -1   7      328.93      379.79     26.82 o 
   2  -1   7      535.14      629.46     36.93 o 
   3  -1   7      217.77      192.33     20.16 o 
   4  -1   7       34.30       28.53      5.29 o 
   5  -1   7       51.02       33.27     12.72 o 
   6  -1   7        6.36        7.43      5.90 o 
   7  -1   7      102.12      113.41     17.92 o 
   8  -1   7       92.30       90.66     11.66 o 
 -10   0   7       43.59       46.73      6.89 o 
  -9   0   7       48.87       50.84      8.27 o 
  -8   0   7       62.55       54.33      7.13 o 
  -7   0   7        0.43        0.09      1.96 o 
  -6   0   7        1.75        0.51      2.14 o 
  -5   0   7      384.14      421.33     30.03 o 
  -4   0   7      148.26      148.25     10.87 o 
  -3   0   7       11.01        8.37      3.08 o 
  -2   0   7      111.70      115.04      7.85 o 
  -1   0   7       93.63       83.65     12.76 o 
   0   0   7      708.80      827.90     38.58 o 
   1   0   7       16.82       11.90      3.77 o 
   2   0   7        9.83        3.19      2.36 o 
   3   0   7      272.98      221.40     12.28 o 
   4   0   7       43.78       37.89      6.38 o 
   5   0   7       17.21       15.12      5.75 o 
   6   0   7      159.04      156.59     22.61 o 
   7   0   7        0.20        2.67      6.04 o 
   8   0   7       22.23       19.61      3.32 o 
 -10   1   7      180.86      177.30     11.25 o 
  -9   1   7        1.80        0.76      2.65 o 
  -8   1   7       28.58       37.33      6.32 o 
  -7   1   7      612.93      622.27     21.68 o 
  -6   1   7       15.65        8.77      3.33 o 
  -5   1   7      366.73      411.15     29.10 o 
  -4   1   7      247.36      275.83     15.60 o 
  -3   1   7      293.38      286.07     14.41 o 
  -2   1   7        2.71        1.54      2.37 o 
  -1   1   7      582.59      651.95     34.62 o 
   0   1   7       63.20       57.92      6.92 o 
   1   1   7       84.67       80.20      8.64 o 
   2   1   7      419.78      447.28     34.05 o 
   3   1   7        0.16        4.62      7.12 o 
   4   1   7       57.77       45.21      7.32 o 
   5   1   7       17.98       25.29      6.94 o 
   6   1   7       29.13       24.83     10.93 o 
   7   1   7      200.96      237.69     22.68 o 
 -10   2   7      157.53      172.95     10.84 o 
  -9   2   7        2.98       -1.55      3.32 o 
  -8   2   7       37.95       34.78      5.07 o 
  -7   2   7      179.94      164.21     12.10 o 
  -6   2   7      173.48      158.37      9.64 o 
  -5   2   7      929.05     1048.36     36.61 o 
  -4   2   7      684.69      700.00     31.70 o 
  -3   2   7       51.07       43.09      9.88 o 
  -2   2   7      160.53      167.70     18.40 o 
  -1   2   7      208.17      205.33     20.34 o 
   0   2   7      634.53      719.19     35.80 o 
   1   2   7       23.94       19.28      4.42 o 
   2   2   7       94.02      116.23     11.01 o 
   3   2   7       12.87       10.91      3.44 o 
   4   2   7      422.54      460.22     27.80 o 
   5   2   7      106.20       96.98     12.71 o 
   6   2   7       75.95       83.92     15.24 o 
   7   2   7      118.89      114.96     13.27 o 
 -10   3   7       41.57       33.08      5.47 o 
  -9   3   7       45.34       47.42      6.94 o 
  -8   3   7        4.14        4.99      3.47 o 
  -7   3   7      143.57      121.11     10.32 o 
  -6   3   7       29.41       27.71      6.83 o 
  -5   3   7        2.95       -2.69      5.27 o 
  -4   3   7     1534.79     1565.31     73.54 o 
  -3   3   7     1205.21     1154.47     59.26 o 
  -2   3   7      549.46      562.40     38.15 o 
  -1   3   7     1151.82     1193.37     58.17 o 
   0   3   7      964.67     1104.94     55.73 o 
   1   3   7      560.86      611.56     26.65 o 
   2   3   7      657.81      647.73     26.26 o 
   3   3   7      755.85      730.71     70.84 o 
   4   3   7       27.61       21.99      6.24 o 
   5   3   7       60.38       71.34     10.55 o 
   6   3   7        1.22        4.79      4.30 o 
 -10   4   7       65.33       59.48      8.93 o 
  -9   4   7        7.05        6.44      3.08 o 
  -8   4   7      241.40      236.05     16.85 o 
  -7   4   7      299.55      291.62     23.70 o 
  -6   4   7       18.20       21.97      5.93 o 
  -5   4   7      954.69     1019.68    110.83 o 
  -4   4   7       18.10       18.11      9.36 o 
  -3   4   7       69.48       78.31     15.04 o 
  -2   4   7        1.35       -3.79      6.36 o 
  -1   4   7       41.40       41.00     11.69 o 
   0   4   7      557.36      552.11     39.85 o 
   1   4   7      344.19      312.08     15.21 o 
   2   4   7      427.72      391.77     20.84 o 
   3   4   7      245.53      244.28     18.16 o 
   4   4   7       24.39       17.51      5.81 o 
   5   4   7      159.68      173.90     19.70 o 
   6   4   7       28.07       30.25      6.50 o 
 -10   5   7       25.23       22.90      5.47 o 
  -9   5   7       85.91       92.87     12.98 o 
  -8   5   7       38.08       44.47     10.10 o 
  -7   5   7       37.25       41.82      5.99 o 
  -6   5   7      152.65      131.85     13.26 o 
  -5   5   7       28.89       36.67      6.15 o 
  -4   5   7      385.37      373.72     16.24 o 
  -3   5   7       67.59       53.12      7.15 o 
  -2   5   7      160.64      141.28     21.86 o 
  -1   5   7       25.96       18.00     11.40 o 
   0   5   7       78.23       77.16      7.85 o 
   1   5   7      225.91      216.32     18.17 o 
   2   5   7      310.91      307.38     20.37 o 
   3   5   7       94.03       89.31     10.47 o 
   4   5   7       70.22       69.34      8.66 o 
   5   5   7        4.99       -4.63      5.57 o 
 -10   6   7       50.28       44.72      6.56 o 
  -9   6   7       70.01       73.74     11.01 o 
  -8   6   7       36.24       34.26      5.85 o 
  -7   6   7       47.64       45.00      9.37 o 
  -6   6   7       54.54       53.06      8.05 o 
  -5   6   7      328.83      279.42     20.03 o 
  -4   6   7        2.49        2.84      2.81 o 
  -3   6   7       35.77       32.34      5.14 o 
  -2   6   7        0.62        1.20      4.70 o 
  -1   6   7       49.34       46.53      7.34 o 
   0   6   7      186.05      176.16     12.26 o 
   1   6   7       32.66       34.90      6.83 o 
   2   6   7      219.00      228.97     16.63 o 
   3   6   7       91.40       84.11      8.86 o 
   4   6   7       72.98       90.66     12.55 o 
  -9   7   7      104.02      104.03     11.37 o 
  -8   7   7        3.29        1.47      3.57 o 
  -7   7   7        0.21       -2.32      3.04 o 
  -6   7   7       60.79       62.27      9.09 o 
  -5   7   7      363.07      401.56     19.98 o 
  -4   7   7      165.60      167.89     12.85 o 
  -3   7   7      343.98      395.86     24.91 o 
  -2   7   7      576.36      568.22     42.89 o 
  -1   7   7        3.62        6.14      2.64 o 
   0   7   7      226.36      222.69     13.28 o 
   1   7   7      286.64      300.82     18.39 o 
   2   7   7       32.80       32.03      5.50 o 
   3   7   7        8.13        9.78      3.94 o 
  -9   8   7       50.97       39.78      5.40 o 
  -8   8   7       35.81       26.67      4.16 o 
  -7   8   7        0.06        1.42      2.26 o 
  -6   8   7      377.10      373.97     25.79 o 
  -5   8   7        0.23       -3.33      4.36 o 
  -4   8   7        8.20       10.77      4.25 o 
  -3   8   7       36.25       29.12      6.82 o 
  -2   8   7      216.50      252.76     18.73 o 
  -1   8   7        2.70        5.26      2.67 o 
   0   8   7       26.39       26.90      9.94 o 
   1   8   7       83.74       99.23      8.47 o 
   2   8   7        1.31        4.95      3.63 o 
  -8   9   7       33.51       26.95      4.33 o 
  -7   9   7       13.49        9.70      2.44 o 
  -6   9   7        3.26        4.02      3.77 o 
  -5   9   7      133.29      143.70     11.98 o 
  -4   9   7        2.40       -0.35      3.17 o 
  -3   9   7        2.25       -0.64      3.15 o 
  -2   9   7       26.62       25.08      5.30 o 
  -1   9   7       34.69       33.02      5.40 o 
   0   9   7       55.81       61.14      6.04 o 
   1   9   7        4.77        9.79      3.29 o 
  -6  10   7       25.87       24.60      4.77 o 
  -5  10   7       78.67      108.29     11.49 o 
  -4  10   7       21.79       21.93      3.80 o 
  -3  10   7      182.58      217.44     11.55 o 
  -2  10   7       74.47       95.60      6.84 o 
  -1  10   7       16.05       15.11      3.38 o 
  -2 -10   8      198.27      145.66      9.62 o 
  -1 -10   8      214.94      178.03     13.00 o 
   0 -10   8      287.06      264.69     18.34 o 
   1 -10   8       11.38       13.42      3.23 o 
   2 -10   8      264.78      262.01     13.63 o 
   3 -10   8       58.69       60.58      6.18 o 
   4 -10   8        0.01       -1.17      3.06 o 
   5 -10   8       18.52       23.33      4.12 o 
  -3  -9   8       47.49       35.61     10.15 o 
  -2  -9   8      100.84      107.75     13.37 o 
  -1  -9   8        5.65        2.65      4.73 o 
   0  -9   8      297.08      279.89     16.42 o 
   1  -9   8      221.83      239.14     15.94 o 
   2  -9   8        0.34        4.06      4.95 o 
   3  -9   8       18.03        6.73      4.15 o 
   4  -9   8       89.25       90.04     12.88 o 
   5  -9   8        0.74        3.18      3.87 o 
   6  -9   8        9.94       18.65      4.38 o 
  -5  -8   8       11.26        9.56      3.32 o 
  -4  -8   8        4.70        3.16      3.18 o 
  -3  -8   8      184.12      184.05     19.98 o 
  -2  -8   8       58.15       55.92     11.85 o 
  -1  -8   8        2.06       15.68      6.01 o 
   0  -8   8        0.27       -2.64      5.72 o 
   1  -8   8      102.87      102.57     13.50 o 
   2  -8   8      345.81      355.17     27.09 o 
   3  -8   8       33.21       26.73      5.82 o 
   4  -8   8      214.76      229.79     24.50 o 
   5  -8   8        1.80        8.70      5.71 o 
   6  -8   8      150.20      155.30     16.00 o 
   7  -8   8        6.59        2.01      1.75 o 
  -6  -7   8        0.92        3.54      3.15 o 
  -5  -7   8       80.52       82.38     12.59 o 
  -4  -7   8      107.93      110.83     17.14 o 
  -3  -7   8      202.56      210.07     24.12 o 
  -2  -7   8       71.91       65.74     14.17 o 
  -1  -7   8       48.08       50.67      9.04 o 
   0  -7   8       47.59       48.00      8.47 o 
   1  -7   8        0.32        1.66      3.39 o 
   2  -7   8       26.25       20.02      5.82 o 
   3  -7   8      211.63      171.30     16.30 o 
   4  -7   8      209.27      235.71     26.10 o 
   5  -7   8       74.97       77.68     14.29 o 
   6  -7   8       69.47       66.59     11.97 o 
   7  -7   8        3.64        1.17      2.60 o 
  -7  -6   8      234.27      229.11     17.57 o 
  -6  -6   8        7.06        3.35      3.92 o 
  -5  -6   8       12.17        6.81      5.40 o 
  -4  -6   8       25.90       29.92      7.00 o 
  -3  -6   8      368.94      332.65     30.75 o 
  -2  -6   8        0.20        6.46      9.61 o 
  -1  -6   8       29.02       26.75      6.66 o 
   0  -6   8        0.23       -2.19      3.82 o 
   1  -6   8      210.57      198.35     11.34 o 
   2  -6   8       23.55        4.13      7.10 o 
   3  -6   8        0.05        3.45      4.84 o 
   4  -6   8        3.91        4.06      3.73 o 
   5  -6   8       27.49       38.28      9.61 o 
   6  -6   8        4.79        1.84      3.99 o 
   7  -6   8      246.56      250.00     32.14 o 
  -7  -5   8       61.98       51.28      8.78 o 
  -6  -5   8       86.88      100.69     12.00 o 
  -5  -5   8       24.25       23.67      6.41 o 
  -4  -5   8      104.19      104.49     12.88 o 
  -3  -5   8       38.96       40.88      6.09 o 
  -2  -5   8      101.18      112.75      9.60 o 
  -1  -5   8      268.17      264.46     17.81 o 
   0  -5   8      233.81      285.03     14.94 o 
   1  -5   8      703.66      725.24     32.36 o 
   2  -5   8      231.65      198.40     16.50 o 
   3  -5   8      711.38      666.27     31.41 o 
   4  -5   8       21.93       24.87      8.89 o 
   5  -5   8      536.64      355.96     33.17 o 
   6  -5   8      271.45      255.14     25.64 o 
   7  -5   8       53.49       44.47      9.35 o 
   8  -5   8       37.13       36.01      6.15 o 
  -8  -4   8       33.00       41.08      8.92 o 
  -7  -4   8        1.12        2.44      3.20 o 
  -6  -4   8       32.73       30.68      5.59 o 
  -5  -4   8      130.36      142.50      9.91 o 
  -4  -4   8        3.00        0.69      3.15 o 
  -3  -4   8      220.37      195.26     12.24 o 
  -2  -4   8      133.05      125.32     15.49 o 
  -1  -4   8      274.40      261.64     15.68 o 
   0  -4   8       98.55       95.97      9.71 o 
   1  -4   8      257.68      278.63     26.78 o 
   2  -4   8        0.46        0.31      5.34 o 
   3  -4   8       72.76       74.04      8.63 o 
   4  -4   8      517.16      481.38     27.08 o 
   5  -4   8      292.04      258.24     31.71 o 
   6  -4   8       14.80       16.41      7.62 o 
   7  -4   8      180.52      149.24     18.54 o 
   8  -4   8       34.10       26.87      6.12 o 
  -9  -3   8       11.99        4.76      2.98 o 
  -8  -3   8        1.73        1.76      3.31 o 
  -7  -3   8       12.98       18.34      5.06 o 
  -6  -3   8       80.78       87.89      8.38 o 
  -5  -3   8        7.06        3.53      2.37 o 
  -4  -3   8        1.53       -2.05      2.81 o 
  -3  -3   8       19.69       11.65      5.94 o 
  -2  -3   8       60.50       64.58     10.32 o 
  -1  -3   8      232.89      241.04     14.31 o 
   0  -3   8       29.38       31.33      5.61 o 
   1  -3   8       90.47      108.40     16.12 o 
   2  -3   8       45.06       49.52     12.36 o 
   3  -3   8       11.29        3.54      4.20 o 
   4  -3   8        1.73        7.20      4.97 o 
   5  -3   8      218.38      188.72     16.57 o 
   6  -3   8        1.64       -3.44      8.77 o 
   7  -3   8       26.74       17.23      7.64 o 
   8  -3   8       68.95       72.73      9.68 o 
  -9  -2   8      219.71      257.87     16.29 o 
  -8  -2   8        0.38        4.43      3.44 o 
  -7  -2   8      109.53      112.18      9.55 o 
  -6  -2   8      210.01      213.56     12.89 o 
  -5  -2   8      174.07      167.52      9.30 o 
  -4  -2   8      655.48      658.17     38.88 o 
  -3  -2   8      438.02      469.57     29.20 o 
  -2  -2   8      393.34      410.69     25.81 o 
  -1  -2   8       17.05       22.04      5.24 o 
   0  -2   8        1.29       -1.03      2.81 o 
   1  -2   8       47.82       43.19      9.83 o 
   2  -2   8       45.96       47.33     11.64 o 
   3  -2   8       31.67       33.45      5.85 o 
   4  -2   8       54.15       37.91      7.89 o 
   5  -2   8      293.96      279.71     32.15 o 
   6  -2   8       60.91       56.24     14.63 o 
   7  -2   8        0.83        4.63      5.18 o 
   8  -2   8      108.93      108.19     11.40 o 
 -10  -1   8      103.58       95.08      9.56 o 
  -9  -1   8       62.14       65.66      8.31 o 
  -8  -1   8        0.06        1.86      3.97 o 
  -7  -1   8      102.42      124.07      9.96 o 
  -6  -1   8      249.58      273.64     12.65 o 
  -5  -1   8       55.80       56.93      7.15 o 
  -4  -1   8      290.77      329.81     24.72 o 
  -3  -1   8      294.76      365.97     27.32 o 
  -2  -1   8      652.46      586.08     44.81 o 
  -1  -1   8       24.21       21.38      3.74 o 
   0  -1   8     2062.65     2195.15     82.11 o 
   1  -1   8      589.39      584.81     36.63 o 
   2  -1   8     1512.59     1528.33     67.04 o 
   3  -1   8      120.62       93.09      9.53 o 
   4  -1   8      113.07      100.47     13.53 o 
   5  -1   8        1.85        3.43      7.46 o 
   6  -1   8      316.45      342.38     33.39 o 
   7  -1   8       21.34       26.55      8.50 o 
   8  -1   8       44.38       37.68      5.81 o 
 -10   0   8      136.56      154.69     15.48 o 
  -9   0   8       94.05       79.28      9.60 o 
  -8   0   8      216.96      239.58     14.18 o 
  -7   0   8      179.11      182.73     10.03 o 
  -6   0   8       22.39       20.71      4.03 o 
  -5   0   8      228.90      245.66     22.64 o 
  -4   0   8      251.55      278.70     15.78 o 
  -3   0   8      436.25      479.55     50.31 o 
  -2   0   8      142.20      137.61      8.99 o 
  -1   0   8      821.94      842.38     41.13 o 
   0   0   8      379.16      378.28     26.14 o 
   1   0   8        5.58       17.59      6.25 o 
   2   0   8       90.87       80.70     11.02 o 
   3   0   8        4.29        5.46      4.05 o 
   4   0   8      256.69      302.90     22.99 o 
   5   0   8       11.81       21.25      7.44 o 
   6   0   8      364.59      347.63     32.76 o 
   7   0   8       79.76       78.54     12.70 o 
 -10   1   8        0.43        4.46      2.03 o 
  -9   1   8       16.25       13.95      3.35 o 
  -8   1   8       13.06       12.95      3.59 o 
  -7   1   8       52.73       49.06      5.85 o 
  -6   1   8       90.40       85.93      6.43 o 
  -5   1   8       28.06       25.97      7.26 o 
  -4   1   8      230.89      246.33     14.88 o 
  -3   1   8      518.51      563.99     36.15 o 
  -2   1   8       82.45       88.41     13.86 o 
  -1   1   8       39.24       45.44      9.22 o 
   0   1   8      364.71      414.50     28.44 o 
   1   1   8      536.06      602.18     38.23 o 
   2   1   8       17.54       22.76      5.77 o 
   3   1   8       72.48       80.14      8.95 o 
   4   1   8        8.17       18.40      6.54 o 
   5   1   8      325.34      344.65     24.29 o 
   6   1   8       40.62       32.62     10.37 o 
   7   1   8       13.18        5.14      3.18 o 
 -10   2   8       75.62       70.11      9.19 o 
  -9   2   8        0.17        2.20      5.97 o 
  -8   2   8      151.75      160.11     11.87 o 
  -7   2   8      171.57      160.41     11.87 o 
  -6   2   8      143.70      165.04      9.80 o 
  -5   2   8      100.68      112.52     10.80 o 
  -4   2   8       99.08       84.30     14.97 o 
  -3   2   8       31.20       22.83      8.21 o 
  -2   2   8        2.89       11.14      7.23 o 
  -1   2   8       77.07       90.96     14.83 o 
   0   2   8      367.80      351.48     28.48 o 
   1   2   8        9.22       21.12      7.95 o 
   2   2   8      459.74      485.49     21.10 o 
   3   2   8      141.97      131.53     14.51 o 
   4   2   8        1.08        9.41      6.65 o 
   5   2   8       78.44      105.21     12.81 o 
   6   2   8      103.46      124.64     16.43 o 
   7   2   8       13.97       17.82      4.38 o 
 -10   3   8       18.87       18.33      3.17 o 
  -9   3   8      338.28      361.04     19.10 o 
  -8   3   8       26.87       15.18      4.64 o 
  -7   3   8        6.30        3.28      3.08 o 
  -6   3   8        5.92        0.71      2.81 o 
  -5   3   8      279.53      245.41     18.37 o 
  -4   3   8      728.10      720.89     47.69 o 
  -3   3   8      501.11      563.97     40.63 o 
  -2   3   8      357.19      403.04     33.13 o 
  -1   3   8      102.58      100.83     16.23 o 
   0   3   8      402.50      486.72     35.89 o 
   1   3   8      806.48      788.13     31.03 o 
   2   3   8      102.62       90.90     11.33 o 
   3   3   8       57.83       40.28      9.80 o 
   4   3   8       69.37       73.32     11.08 o 
   5   3   8       57.32       60.48      8.74 o 
   6   3   8        9.66        9.85      4.57 o 
 -10   4   8       25.73       19.41      4.80 o 
  -9   4   8       16.50       14.43      3.98 o 
  -8   4   8       34.61       25.21      6.21 o 
  -7   4   8      226.26      237.93     17.39 o 
  -6   4   8      343.77      307.87     29.16 o 
  -5   4   8        3.95        1.64      4.22 o 
  -4   4   8      122.44      110.36     12.63 o 
  -3   4   8       30.29       36.93     12.65 o 
  -2   4   8       14.42       12.62      8.18 o 
  -1   4   8      299.19      300.91     20.43 o 
   0   4   8     1672.51     1710.97     58.67 o 
   1   4   8     1664.67     1764.82     55.87 o 
   2   4   8        0.15        1.11      4.00 o 
   3   4   8      109.36      130.86     14.10 o 
   4   4   8        2.43       -3.25      3.38 o 
   5   4   8       76.03       86.95     12.92 o 
 -10   5   8      105.37       96.17      9.68 o 
  -9   5   8      140.82      126.03     14.60 o 
  -8   5   8      426.58      399.82     23.56 o 
  -7   5   8       43.86       38.24      7.08 o 
  -6   5   8        9.13        6.46      7.75 o 
  -5   5   8      112.99      100.45     10.21 o 
  -4   5   8        7.25        4.52      3.47 o 
  -3   5   8       14.10       15.69      4.44 o 
  -2   5   8        0.40        6.27      4.96 o 
  -1   5   8      447.09      429.15     19.41 o 
   0   5   8        3.76        6.43      4.77 o 
   1   5   8       63.25       56.62      8.64 o 
   2   5   8       19.42       17.69      5.15 o 
   3   5   8      208.60      242.55     22.93 o 
   4   5   8      135.75      134.13     11.02 o 
   5   5   8      103.20      138.60     12.56 o 
 -10   6   8       31.61       25.58      4.27 o 
  -9   6   8       22.35       16.77      4.88 o 
  -8   6   8        6.34        5.43      5.45 o 
  -7   6   8       46.52       50.44      8.35 o 
  -6   6   8       13.69       12.58      3.53 o 
  -5   6   8       21.94       28.87      5.43 o 
  -4   6   8       63.56       67.09      8.09 o 
  -3   6   8        0.90        0.47      5.32 o 
  -2   6   8        3.93        3.72      5.37 o 
  -1   6   8        0.46        2.33      7.24 o 
   0   6   8       10.57        7.09      4.04 o 
   1   6   8      154.70      174.46     14.40 o 
   2   6   8        2.33        2.19      4.06 o 
   3   6   8       10.07       13.66      6.99 o 
   4   6   8        4.01        5.06      3.17 o 
  -9   7   8       92.96       96.97      9.86 o 
  -8   7   8       99.69      117.62     13.83 o 
  -7   7   8       53.15       46.45      5.17 o 
  -6   7   8      523.19      526.32     25.61 o 
  -5   7   8      171.88      182.17     14.02 o 
  -4   7   8      371.53      408.80     24.76 o 
  -3   7   8        4.17        8.35      5.03 o 
  -2   7   8      430.62      483.63     27.21 o 
  -1   7   8        2.89       -2.55      2.97 o 
   0   7   8      320.01      346.92     19.66 o 
   1   7   8        3.29        4.34      2.52 o 
   2   7   8      182.61      214.49     22.24 o 
   3   7   8      157.83      180.94     13.61 o 
  -8   8   8      168.67      173.42     13.92 o 
  -7   8   8       85.11       73.61      7.19 o 
  -6   8   8      118.40      115.15     14.81 o 
  -5   8   8       56.04       51.65      7.88 o 
  -4   8   8      129.61      130.19     12.79 o 
  -3   8   8        2.49        2.99      4.32 o 
  -2   8   8        0.94       -1.24      3.71 o 
  -1   8   8       31.65       35.21      7.01 o 
   0   8   8        2.69        2.45      3.45 o 
   1   8   8      405.96      434.92     16.93 o 
   2   8   8      115.97      106.79      9.14 o 
  -7   9   8        0.13        1.45      3.01 o 
  -6   9   8       92.80       98.65      7.87 o 
  -5   9   8        8.35        9.43      5.09 o 
  -4   9   8      100.71      120.98     10.61 o 
  -3   9   8        0.78        0.91      3.07 o 
  -2   9   8        0.41       -0.98      2.44 o 
  -1   9   8       37.59       39.79      5.20 o 
   0   9   8       59.07       66.05      7.80 o 
  -5  10   8       87.89       72.40     24.87 o 
  -4  10   8       67.86       81.35      8.56 o 
  -3  10   8       31.10       30.09      3.50 o 
  -1 -10   9       17.46       19.34      4.01 o 
   0 -10   9      155.10      155.25     12.66 o 
   1 -10   9        0.64       -2.39      2.39 o 
   2 -10   9        0.89        2.69      1.69 o 
   3 -10   9        4.46        6.47      2.14 o 
  -3  -9   9       16.42        9.67      7.17 o 
  -2  -9   9       98.14      106.46     13.06 o 
  -1  -9   9      189.89      244.54     21.19 o 
   0  -9   9       51.17       48.48     10.05 o 
   1  -9   9      282.56      284.49     30.35 o 
   2  -9   9        1.02        2.25      3.78 o 
   3  -9   9       69.67       78.55     11.39 o 
   4  -9   9       48.07       39.43      7.65 o 
   5  -9   9       87.94       97.16     10.05 o 
  -5  -8   9       53.90       46.44      6.27 o 
  -4  -8   9       21.55       18.64      6.21 o 
  -3  -8   9      241.83      242.28     22.14 o 
  -2  -8   9        1.84        8.03      6.29 o 
  -1  -8   9        9.42        5.02      6.18 o 
   0  -8   9       87.45      101.75     16.99 o 
   1  -8   9      169.79      151.50     13.47 o 
   2  -8   9      701.30      742.32     59.02 o 
   3  -8   9      305.78      281.79     33.26 o 
   4  -8   9       57.63       68.88     12.33 o 
   5  -8   9      162.79      175.40     17.41 o 
   6  -8   9       48.65       54.19      7.80 o 
  -6  -7   9      137.92      145.32     12.70 o 
  -5  -7   9       33.42       36.69      8.33 o 
  -4  -7   9        0.23        1.83      2.70 o 
  -3  -7   9       71.72       75.55      9.62 o 
  -2  -7   9       99.96       89.43     10.87 o 
  -1  -7   9       21.44       20.80      6.46 o 
   0  -7   9       14.34       13.50      7.61 o 
   1  -7   9      362.81      336.95     21.64 o 
   2  -7   9       45.09       47.17      8.23 o 
   3  -7   9       41.45       39.75      7.41 o 
   4  -7   9       12.89       13.24      4.36 o 
   5  -7   9        0.08        2.50      4.55 o 
   6  -7   9        2.66       -4.84      4.84 o 
   7  -7   9       82.66       93.83      8.92 o 
  -7  -6   9       23.59       21.00      4.94 o 
  -6  -6   9      165.96      178.94     12.65 o 
  -5  -6   9        1.26       -1.42      3.66 o 
  -4  -6   9       51.09       47.70      8.40 o 
  -3  -6   9        2.81       -0.49      4.04 o 
  -2  -6   9      365.27      369.23     24.20 o 
  -1  -6   9        4.65        3.68      5.82 o 
   0  -6   9       16.52       25.23      8.97 o 
   1  -6   9      265.44      229.65     17.86 o 
   2  -6   9      120.09      122.61     23.94 o 
   3  -6   9      157.55      150.57     20.07 o 
   4  -6   9      162.26      126.55     16.88 o 
   6  -6   9        0.45        1.97      3.08 o 
   7  -6   9       78.02       86.37     10.37 o 
  -7  -5   9       61.14       47.45      6.60 o 
  -6  -5   9       62.29       60.39      8.72 o 
  -5  -5   9       46.79       55.99      9.34 o 
  -4  -5   9       37.58       27.50     11.39 o 
  -3  -5   9       58.45       42.78      7.02 o 
  -2  -5   9      126.64      106.92     12.60 o 
  -1  -5   9      308.20      308.90     19.87 o 
   0  -5   9       33.06       26.34      4.65 o 
   1  -5   9      935.85      975.20     31.28 o 
   2  -5   9       36.37       33.33      8.47 o 
   3  -5   9       92.99       84.15     15.15 o 
   4  -5   9        1.08       -5.45      5.45 o 
   5  -5   9        7.34        4.32      2.76 o 
   6  -5   9       13.83        5.51      3.97 o 
   7  -5   9       42.10       37.16      7.17 o 
  -8  -4   9       10.29       11.19      4.70 o 
  -7  -4   9       23.95       17.57      4.06 o 
  -6  -4   9        6.41       -0.96      3.18 o 
  -5  -4   9       71.84       76.08      8.98 o 
  -4  -4   9      233.70      221.57     14.90 o 
  -3  -4   9        3.76       -4.19      4.19 o 
  -2  -4   9       40.14       42.85      5.90 o 
  -1  -4   9      179.36      145.25     12.60 o 
   0  -4   9       43.49       41.79      5.75 o 
   1  -4   9      371.53      350.67     16.88 o 
   2  -4   9      598.32      585.44     41.52 o 
   3  -4   9     2491.99     2279.72     93.52 o 
   4  -4   9      196.94      177.02     21.17 o 
   5  -4   9      325.65      274.13     46.93 o 
   6  -4   9        0.98        0.76      3.83 o 
   7  -4   9        3.39       -3.24      3.85 o 
  -9  -3   9      362.36      344.54     20.65 o 
  -8  -3   9       67.99       54.93      6.12 o 
  -7  -3   9      181.02      204.85     13.54 o 
  -6  -3   9       41.19       33.22      5.09 o 
  -5  -3   9      718.55      745.61     24.86 o 
  -4  -3   9      608.41      622.53     20.92 o 
  -3  -3   9       10.28       -0.74      3.59 o 
  -2  -3   9        0.43       -1.90      4.21 o 
  -1  -3   9       88.53       79.69     11.20 o 
   0  -3   9      175.38      157.96     12.22 o 
   1  -3   9        0.99       -1.36      2.44 o 
   2  -3   9      153.16      155.04     14.17 o 
   3  -3   9      574.89      513.13     23.43 o 
   4  -3   9     1446.16     1369.38     51.04 o 
   5  -3   9      112.38      105.10     12.08 o 
   6  -3   9        9.58        2.78      4.17 o 
   7  -3   9      222.70      183.52     18.20 o 
  -9  -2   9       21.41       18.69      4.65 o 
  -8  -2   9       65.03       69.71      7.62 o 
  -7  -2   9       36.00       34.79      5.37 o 
  -6  -2   9       95.80      102.11      8.90 o 
  -5  -2   9     2281.63     2319.30     51.01 o 
  -4  -2   9        1.36        8.84      4.55 o 
  -3  -2   9      122.44      120.67     14.42 o 
  -2  -2   9       12.14        7.76      2.92 o 
  -1  -2   9        5.39        3.30      2.90 o 
   0  -2   9        2.66        4.26      5.00 o 
   1  -2   9        4.40        2.92      4.83 o 
   2  -2   9      491.58      510.38     37.88 o 
   3  -2   9        9.85        8.17      4.65 o 
   4  -2   9      228.74      206.97     28.09 o 
   5  -2   9      159.55      179.92     25.63 o 
   6  -2   9       13.42       15.47      4.81 o 
   7  -2   9       97.52       90.16     12.73 o 
  -9  -1   9       11.69       10.44      3.79 o 
  -8  -1   9       15.69       20.76      6.09 o 
  -7  -1   9       79.52       76.54      7.78 o 
  -6  -1   9       38.60       37.72      5.32 o 
  -5  -1   9        1.05       -1.37      2.16 o 
  -4  -1   9      484.74      472.94     30.70 o 
  -3  -1   9        5.32        5.58      3.21 o 
  -2  -1   9       41.51       34.02      5.03 o 
  -1  -1   9     1720.89     1928.15     74.90 o 
   0  -1   9      495.10      487.67     32.09 o 
   1  -1   9      268.71      272.94     25.16 o 
   2  -1   9      469.06      445.04     24.74 o 
   3  -1   9      194.82      172.13     10.76 o 
   4  -1   9      120.92      115.66     15.21 o 
   5  -1   9       63.33       68.60     16.76 o 
   6  -1   9      140.75      134.36     19.91 o 
   7  -1   9       26.17       20.20      6.63 o 
 -10   0   9       15.15       17.24      4.15 o 
  -9   0   9      116.70      107.35     10.49 o 
  -8   0   9      114.61      114.30     12.43 o 
  -7   0   9       91.61       82.66      9.57 o 
  -6   0   9        5.72       -2.94      3.70 o 
  -5   0   9      114.70      109.53      8.39 o 
  -4   0   9       11.31        8.01      4.72 o 
  -3   0   9      195.30      200.79     21.00 o 
  -2   0   9       28.57       41.57      9.53 o 
  -1   0   9        7.19        8.02      5.15 o 
   0   0   9       74.98       89.47     13.42 o 
   1   0   9      104.26      101.18     14.62 o 
   2   0   9      269.75      266.16     15.30 o 
   3   0   9      944.51      863.34     57.53 o 
   4   0   9      412.91      412.73     29.82 o 
   5   0   9       46.31       64.24     14.64 o 
   6   0   9       12.08       16.11      8.07 o 
   7   0   9       26.88       30.73      6.80 o 
 -10   1   9       50.95       61.14      8.33 o 
  -9   1   9      233.04      224.76     11.33 o 
  -8   1   9      108.69      106.58      8.09 o 
  -7   1   9        1.45        4.54      2.73 o 
  -6   1   9       35.05       24.20      5.09 o 
  -5   1   9       15.10       16.15      5.82 o 
  -4   1   9      654.41      664.86     42.56 o 
  -3   1   9      273.44      309.06     27.36 o 
  -2   1   9      213.62      258.42     24.42 o 
  -1   1   9      107.78      134.53     17.45 o 
   0   1   9       53.35       60.16     11.90 o 
   1   1   9       14.30       11.02      5.78 o 
   2   1   9       74.83       75.53      9.79 o 
   3   1   9       76.78       75.64     11.60 o 
   4   1   9      993.48     1015.98     44.12 o 
   5   1   9      162.89      215.26     24.90 o 
   6   1   9      377.31      386.42     29.29 o 
 -10   2   9       85.19       96.55     10.29 o 
  -9   2   9      277.43      283.26     26.43 o 
  -8   2   9      136.40      127.57     10.17 o 
  -7   2   9       52.90       46.00      6.40 o 
  -6   2   9       13.41       17.38      4.28 o 
  -5   2   9      755.59      756.88     27.61 o 
  -4   2   9      779.54      822.99     50.71 o 
  -3   2   9        3.72       10.00      7.25 o 
  -2   2   9      206.31      228.00     24.53 o 
  -1   2   9      234.63      254.26     25.41 o 
   0   2   9       12.01       12.04      8.09 o 
   1   2   9      517.50      505.79     33.95 o 
   2   2   9      343.03      378.10     24.14 o 
   3   2   9      131.48      133.30     14.76 o 
   4   2   9       21.17       12.59      9.09 o 
   5   2   9       52.88       78.73     14.21 o 
   6   2   9      314.14      378.06     25.30 o 
 -10   3   9        0.25        0.86      1.33 o 
  -9   3   9       41.17       36.65      5.74 o 
  -8   3   9        8.44        2.34      2.67 o 
  -7   3   9       13.49        6.40      2.96 o 
  -6   3   9       35.57       27.23      4.92 o 
  -5   3   9       39.00       35.44      6.43 o 
  -4   3   9      261.46      243.12     34.77 o 
  -3   3   9      104.83      107.15     18.09 o 
  -2   3   9       33.05       16.76      7.81 o 
  -1   3   9      545.56      549.44     54.63 o 
   0   3   9      267.87      280.91     19.88 o 
   1   3   9      187.72      186.85     12.77 o 
   2   3   9      113.66       95.94     12.18 o 
   3   3   9      150.63      152.83     15.43 o 
   4   3   9       39.92       36.02      7.29 o 
   5   3   9       15.04        5.84      5.54 o 
   6   3   9        0.76        0.44      1.66 o 
 -10   4   9      368.24      347.51     18.37 o 
  -9   4   9       10.69       14.83      3.73 o 
  -8   4   9       53.18       46.14      6.91 o 
  -7   4   9       18.24       11.72      4.36 o 
  -6   4   9      204.19      208.15     24.53 o 
  -5   4   9        1.87        5.34      6.11 o 
  -4   4   9      226.69      240.45     18.66 o 
  -3   4   9      176.89      161.14     18.98 o 
  -2   4   9        6.76        9.72      3.90 o 
  -1   4   9       10.64        2.63      6.45 o 
   0   4   9     2564.40     2650.97     76.16 o 
   1   4   9      154.01      149.60     21.75 o 
   2   4   9        8.94        9.20      7.83 o 
   3   4   9       44.21       66.16      9.31 o 
   4   4   9       85.50       96.96     10.11 o 
   5   4   9       33.18       33.38      6.48 o 
 -10   5   9       71.76       60.54      6.35 o 
  -9   5   9     1123.89      993.51     96.99 o 
  -8   5   9      470.65      455.58     21.55 o 
  -7   5   9      107.39      107.01     11.15 o 
  -6   5   9       74.38       64.44     13.53 o 
  -5   5   9      189.06      213.96     16.39 o 
  -4   5   9       23.60       16.65      6.03 o 
  -3   5   9      156.32      168.97     34.27 o 
  -2   5   9      936.05      818.72     51.33 o 
  -1   5   9       58.90       47.09     12.21 o 
   0   5   9       17.92        4.82      5.51 o 
   1   5   9       43.58       35.68     12.10 o 
   2   5   9       23.30       23.26      5.94 o 
   3   5   9      112.88      128.64     11.63 o 
   4   5   9       97.97       90.04     11.09 o 
  -9   6   9       39.69       33.18      6.03 o 
  -8   6   9      356.91      338.39     24.38 o 
  -7   6   9      488.90      462.26     31.94 o 
  -6   6   9       39.93       44.80     10.48 o 
  -5   6   9      101.74      108.81     25.38 o 
  -4   6   9       51.22       49.26      8.49 o 
  -3   6   9       77.23       78.37     12.90 o 
  -2   6   9        0.32       -3.09      4.06 o 
  -1   6   9       38.63       51.88     13.14 o 
   0   6   9      324.25      321.53     31.05 o 
   1   6   9      218.10      241.99     21.93 o 
   2   6   9       13.91       12.13      3.82 o 
   3   6   9       54.36       53.08      6.24 o 
  -9   7   9       81.55       69.22      7.16 o 
  -8   7   9      441.50      437.43     25.53 o 
  -7   7   9      220.18      232.46     20.48 o 
  -6   7   9       87.49       89.96      8.86 o 
  -5   7   9      127.98      126.89      9.77 o 
  -4   7   9       70.74       84.35     17.91 o 
  -3   7   9       62.51       67.34      9.91 o 
  -2   7   9      231.45      250.72     18.38 o 
  -1   7   9       66.73       70.02     13.81 o 
   0   7   9       23.26       31.96      8.92 o 
   1   7   9       61.94       60.70      6.92 o 
   2   7   9        0.08       -1.66      1.66 o 
  -8   8   9        4.59        4.93      2.37 o 
  -7   8   9      138.27      141.54     13.28 o 
  -6   8   9       79.18       69.19     10.01 o 
  -5   8   9       74.03       78.70      8.86 o 
  -4   8   9       43.42       44.38      7.03 o 
  -3   8   9      189.57      212.53     15.48 o 
  -2   8   9      132.53      151.70     12.76 o 
  -1   8   9       19.35       18.06      4.48 o 
   0   8   9      299.41      355.30     16.58 o 
   1   8   9       70.12       71.62      7.79 o 
  -7   9   9       33.23       24.69      3.81 o 
  -6   9   9        8.51        5.66      2.04 o 
  -5   9   9        0.47        5.86      3.60 o 
  -4   9   9        4.46        3.26      4.23 o 
  -3   9   9       27.03       30.81      4.67 o 
  -2   9   9       10.59       15.27      3.34 o 
  -1   9   9       88.63       85.98      6.03 o 
   0 -10  10       22.76       31.95      4.97 o 
   1 -10  10      130.28      156.99     11.49 o 
   2 -10  10        1.02        0.65      1.99 o 
  -3  -9  10       55.06       50.76      6.33 o 
  -2  -9  10       47.99       66.38      9.31 o 
  -1  -9  10       64.24       75.55     10.74 o 
   0  -9  10       36.88       37.29      8.38 o 
   1  -9  10      218.11      269.67     22.30 o 
   2  -9  10       26.97       19.25      6.62 o 
   3  -9  10      176.70      164.35     13.58 o 
   4  -9  10        0.21        2.03      1.89 o 
  -4  -8  10       27.04       32.23      6.74 o 
  -3  -8  10        5.32        3.64      3.95 o 
  -2  -8  10       58.39       70.69     12.48 o 
  -1  -8  10       59.21       48.24     10.60 o 
   0  -8  10        2.11        3.78      6.27 o 
   1  -8  10        1.11        0.78      4.71 o 
   2  -8  10       10.71       13.11      4.10 o 
   3  -8  10       30.02       34.55      5.47 o 
   4  -8  10       30.50       42.51      8.52 o 
   5  -8  10        0.58        0.95      2.53 o 
  -6  -7  10       87.73       75.66      7.97 o 
  -5  -7  10      216.52      205.92     27.78 o 
  -4  -7  10       29.78       28.14      5.22 o 
  -3  -7  10       78.45       88.82     10.04 o 
  -2  -7  10       67.11       65.18     16.46 o 
  -1  -7  10        8.92       11.32      8.75 o 
   0  -7  10       60.85       79.27     16.27 o 
   1  -7  10       12.87        3.82      7.58 o 
   2  -7  10        0.37        2.80      5.25 o 
   3  -7  10       45.24       47.05      7.52 o 
   4  -7  10        4.96        1.73      6.57 o 
   5  -7  10       34.71       34.39      7.74 o 
   6  -7  10      163.80      198.58     15.08 o 
  -6  -6  10        3.14        3.94      6.05 o 
  -5  -6  10       90.30       84.46     20.28 o 
  -4  -6  10       93.35      105.40     11.73 o 
  -3  -6  10       42.13       35.60      8.35 o 
  -2  -6  10       67.68       45.06      8.32 o 
  -1  -6  10       21.41       17.19      7.85 o 
   0  -6  10       10.26       -6.44      6.70 o 
   1  -6  10       41.38       46.38     12.48 o 
   2  -6  10        1.48       -0.07      3.11 o 
   3  -6  10      129.65      117.79     15.43 o 
   4  -6  10      112.04      113.52     15.39 o 
   5  -6  10        2.09        3.40      4.67 o 
   6  -6  10      327.29      401.78     25.54 o 
  -7  -5  10       40.73       32.48      5.14 o 
  -6  -5  10        2.10        2.38      4.07 o 
  -5  -5  10        2.80       -2.15      4.81 o 
  -4  -5  10       14.68       12.85      4.56 o 
  -3  -5  10       66.32       57.86      9.33 o 
  -2  -5  10      432.22      427.51     25.56 o 
  -1  -5  10      390.07      392.11     35.93 o 
   0  -5  10       42.13       29.48     10.27 o 
   1  -5  10       85.16       84.42     16.45 o 
   2  -5  10      444.09      456.64     37.44 o 
   3  -5  10      229.94      237.28     25.36 o 
   4  -5  10        1.34        3.58      3.92 o 
   5  -5  10       69.02       64.72     10.79 o 
   6  -5  10        1.65        3.78      3.06 o 
   7  -5  10        3.43        2.55      1.72 o 
  -8  -4  10      200.39      198.28     16.47 o 
  -7  -4  10       10.91       15.03      5.38 o 
  -6  -4  10       90.30      105.33      9.13 o 
  -5  -4  10       46.95       43.93      6.65 o 
  -4  -4  10        3.66        4.40      3.02 o 
  -3  -4  10      157.89      146.42     14.03 o 
  -2  -4  10       20.52       11.70      5.00 o 
  -1  -4  10       89.00       80.65      9.54 o 
   0  -4  10       50.32       60.90      7.08 o 
   1  -4  10        1.83        6.52      4.53 o 
   2  -4  10      919.75      914.22     54.18 o 
   3  -4  10        0.46        3.65      4.35 o 
   4  -4  10      195.28      188.46     21.78 o 
   5  -4  10       20.89       16.45      4.93 o 
   6  -4  10      359.92      304.27     23.52 o 
  -8  -3  10      159.99      161.40     11.54 o 
  -7  -3  10       56.62       60.08      6.97 o 
  -6  -3  10      329.59      377.15     16.33 o 
  -5  -3  10      312.51      308.06     14.68 o 
  -4  -3  10     2076.37     1918.29     49.49 o 
  -3  -3  10       47.12       50.98      5.57 o 
  -2  -3  10      315.34      281.66     11.10 o 
  -1  -3  10       66.33       63.05      8.37 o 
   0  -3  10      241.43      200.39     16.29 o 
   1  -3  10      319.38      300.34     20.44 o 
   2  -3  10        2.58        2.83      3.51 o 
   3  -3  10       89.18       86.37     12.23 o 
   4  -3  10       37.36       27.56     14.35 o 
   5  -3  10       23.01       17.89      5.16 o 
   6  -3  10      297.71      287.01     21.41 o 
   7  -3  10       47.93       42.77      6.63 o 
  -9  -2  10       63.56       65.09      6.26 o 
  -8  -2  10       90.46       86.57      9.60 o 
  -7  -2  10       68.46       71.79      7.28 o 
  -6  -2  10      178.45      181.41     11.42 o 
  -5  -2  10     2347.25     2306.48     48.08 o 
  -4  -2  10       34.06       21.16      4.08 o 
  -3  -2  10        4.78       -5.64      5.64 o 
  -2  -2  10       85.22       67.93      9.62 o 
  -1  -2  10       16.58       13.85      6.49 o 
   0  -2  10      317.29      359.03     29.25 o 
   1  -2  10      324.68      335.80     21.99 o 
   2  -2  10       30.92       28.00      7.80 o 
   3  -2  10       32.96       21.45     11.65 o 
   4  -2  10      183.62      191.38     26.63 o 
   5  -2  10      162.33      195.95     16.78 o 
   6  -2  10       30.76       35.32      7.28 o 
   7  -2  10        2.23        2.01      2.17 o 
  -9  -1  10        0.44       -1.38      2.48 o 
  -8  -1  10        6.00        2.94      3.33 o 
  -7  -1  10      152.03      144.85     10.20 o 
  -6  -1  10       85.27       96.15     10.15 o 
  -5  -1  10       27.43       24.03      4.11 o 
  -4  -1  10      714.15      693.95     24.21 o 
  -3  -1  10       88.93       90.78     14.56 o 
  -2  -1  10        2.68        4.29      5.22 o 
  -1  -1  10        0.95        3.66      5.29 o 
   0  -1  10       43.97       47.74     10.91 o 
   1  -1  10      242.16      212.13     50.31 o 
   2  -1  10       34.81       29.22      5.76 o 
   3  -1  10       39.07       21.88      7.39 o 
   4  -1  10        1.07        2.44      6.98 o 
   5  -1  10       19.27       22.36      8.60 o 
   6  -1  10       87.28       84.51      9.53 o 
  -9   0  10      238.82      243.58     14.49 o 
  -8   0  10      130.12      133.85     10.91 o 
  -7   0  10      116.83      100.50     10.14 o 
  -6   0  10        5.46        5.52      3.72 o 
  -5   0  10        9.34        6.83      5.10 o 
  -4   0  10      274.50      246.38     17.99 o 
  -3   0  10       20.93       26.22      8.92 o 
  -2   0  10      193.91      201.95     22.07 o 
  -1   0  10       13.21       20.74      8.75 o 
   0   0  10      368.04      392.35     30.87 o 
   1   0  10       62.74       49.99     15.44 o 
   2   0  10        6.94        8.09      3.61 o 
   3   0  10        5.01        4.73      6.67 o 
   4   0  10       11.93        2.02      4.35 o 
   5   0  10       19.78       26.79      9.45 o 
   6   0  10       12.19        6.93      2.65 o 
 -10   1  10        0.74       -2.26      2.26 o 
  -9   1  10        3.47        5.74      3.80 o 
  -8   1  10        1.10       -3.39      3.39 o 
  -7   1  10      144.63      132.89     11.33 o 
  -6   1  10       23.09       21.44      8.94 o 
  -5   1  10       69.19       55.74      9.24 o 
  -4   1  10        4.95        3.80      3.19 o 
  -3   1  10        0.40       -3.81      4.24 o 
  -2   1  10        4.70        0.12      5.56 o 
  -1   1  10       16.89       20.27      8.05 o 
   0   1  10      219.74      231.81     38.14 o 
   1   1  10       18.97       20.04      5.44 o 
   2   1  10      124.40      120.27     13.83 o 
   3   1  10      565.10      591.33     32.27 o 
   4   1  10        9.22        7.37      4.99 o 
   5   1  10      121.93      111.05     16.02 o 
   6   1  10        0.11        1.47      2.99 o 
 -10   2  10        0.16       -0.22      1.82 o 
  -9   2  10       14.91       15.27      3.31 o 
  -8   2  10      152.51      141.82     10.15 o 
  -7   2  10        0.02       -3.61      3.61 o 
  -6   2  10      103.21      104.54     12.59 o 
  -5   2  10      504.58      471.98     27.02 o 
  -4   2  10       10.46        7.13      4.46 o 
  -3   2  10      283.76      360.88     56.76 o 
  -2   2  10       79.69       89.24     10.85 o 
  -1   2  10      693.39      689.34     84.98 o 
   0   2  10       12.95       10.83      4.60 o 
   1   2  10      836.71      741.57     50.07 o 
   2   2  10       39.70       40.53      8.30 o 
   3   2  10       85.32      103.44     19.50 o 
   4   2  10        0.40       -3.81      3.81 o 
   5   2  10      155.27      166.21     17.64 o 
  -9   3  10       39.38       35.59      4.81 o 
  -8   3  10       28.42       28.21      4.37 o 
  -7   3  10       74.25       72.35      7.67 o 
  -6   3  10      453.75      450.36     20.03 o 
  -5   3  10        2.11        0.05      5.19 o 
  -4   3  10      169.25      178.57     16.38 o 
  -3   3  10       13.38        8.39      4.89 o 
  -2   3  10      265.89      238.49     17.73 o 
  -1   3  10        0.45       -0.05     10.86 o 
   0   3  10       43.07       42.46     11.61 o 
   1   3  10      128.36      124.35     19.93 o 
   2   3  10       17.69       15.90      5.52 o 
   3   3  10       66.31       70.68      9.97 o 
   4   3  10      118.06      124.85     11.71 o 
   5   3  10        2.53       -1.15      2.45 o 
  -9   4  10        1.33        1.69      4.09 o 
  -8   4  10      222.92      228.49     14.61 o 
  -7   4  10        7.83        6.08      4.65 o 
  -6   4  10       62.32       59.97      8.70 o 
  -5   4  10      528.17      490.81     38.48 o 
  -4   4  10      110.83      105.37     11.39 o 
  -3   4  10      201.22      190.72     12.61 o 
  -2   4  10      154.84      150.56     11.27 o 
  -1   4  10        0.25       -6.78      6.78 o 
   0   4  10       95.38       76.25     15.46 o 
   1   4  10       74.71       56.87     15.27 o 
   2   4  10      235.97      239.80     20.15 o 
   3   4  10       22.36       16.34      4.82 o 
   4   4  10       81.67      105.95     10.51 o 
  -9   5  10        4.99        6.88      2.16 o 
  -8   5  10      298.29      299.83     15.98 o 
  -7   5  10        9.92        7.83      7.06 o 
  -6   5  10      411.47      375.14     31.92 o 
  -5   5  10       38.54       36.15      7.55 o 
  -4   5  10        4.60        2.19      2.91 o 
  -3   5  10        2.33       14.14      5.27 o 
  -2   5  10       93.04      109.97     12.33 o 
  -1   5  10      340.28      349.03     25.89 o 
   0   5  10       42.57       68.14     14.41 o 
   1   5  10      583.28      625.64     42.53 o 
   2   5  10       31.66       36.23      6.13 o 
   3   5  10       52.86       41.06      5.66 o 
  -9   6  10      199.46      183.54     12.30 o 
  -8   6  10        2.95       -0.32      4.37 o 
  -7   6  10        1.76        2.41      4.10 o 
  -6   6  10      337.81      335.65     27.47 o 
  -5   6  10       15.20       18.52      4.44 o 
  -4   6  10      429.77      472.79     36.94 o 
  -3   6  10      170.87      169.55     17.42 o 
  -2   6  10       17.46       15.15      4.84 o 
  -1   6  10       97.21      102.39     13.42 o 
   0   6  10        6.21        9.77      7.34 o 
   1   6  10        0.11       -3.63      5.64 o 
   2   6  10       13.04       10.86      2.90 o 
  -8   7  10       33.02       28.64      5.43 o 
  -7   7  10      223.17      212.58     17.30 o 
  -6   7  10       34.08       37.69      5.23 o 
  -5   7  10      125.29      114.44      8.66 o 
  -4   7  10       87.67       84.28      9.85 o 
  -3   7  10       14.02       18.57      4.95 o 
  -2   7  10        2.71        1.36      3.26 o 
  -1   7  10       12.58       28.81     25.06 o 
   0   7  10        1.85        5.34      2.57 o 
   1   7  10        4.73        3.91      2.09 o 
  -7   8  10       59.95       49.53      6.59 o 
  -6   8  10       77.81       80.58      6.55 o 
  -5   8  10        9.93        9.56      6.49 o 
  -4   8  10       22.92       20.53      3.15 o 
  -3   8  10       83.33       77.60      8.08 o 
  -2   8  10       24.00       22.21      5.12 o 
  -1   8  10      126.27      163.13     19.53 o 
   0   8  10       35.06       29.49      3.49 o 
  -5   9  10      181.04      142.78     10.18 o 
  -4   9  10      143.96      177.29     12.99 o 
  -3   9  10        9.54       10.19      2.28 o 
  -2  -9  11       54.67       61.41      7.76 o 
  -1  -9  11        0.40        1.53      3.24 o 
   0  -9  11       57.62       57.76      8.97 o 
   1  -9  11        0.36       -1.27      3.39 o 
   2  -9  11       73.30       80.54     10.05 o 
   3  -9  11       21.16       19.96      4.71 o 
  -4  -8  11       47.07       42.43      6.62 o 
  -3  -8  11       80.14       98.81     12.14 o 
  -2  -8  11        3.37       10.04      5.23 o 
  -1  -8  11      163.29      196.54     20.03 o 
   0  -8  11       63.04       81.51     13.71 o 
   1  -8  11       53.25       59.60      7.96 o 
   2  -8  11        1.80        6.08      4.52 o 
   3  -8  11       40.33       40.10      4.93 o 
   4  -8  11       51.92       49.23      6.77 o 
  -5  -7  11        7.86       12.03      4.84 o 
  -4  -7  11      172.40      193.52     12.45 o 
  -3  -7  11       10.29       15.11      4.60 o 
  -2  -7  11        1.85        2.59      3.48 o 
  -1  -7  11       11.75       15.33      5.67 o 
   0  -7  11       29.95       32.92      9.46 o 
   1  -7  11        5.91        3.58      7.34 o 
   2  -7  11        7.08        3.75      4.17 o 
   3  -7  11       43.66       43.70      6.61 o 
   4  -7  11       47.59       44.10      5.64 o 
   5  -7  11       32.83       26.14      5.54 o 
  -6  -6  11       31.04       29.31      4.66 o 
  -5  -6  11       15.51       16.11      6.65 o 
  -4  -6  11       34.43       33.65      6.78 o 
  -3  -6  11       10.60       12.51      5.27 o 
  -2  -6  11        5.83        4.73      4.62 o 
  -1  -6  11      126.64      134.49     14.39 o 
   0  -6  11       70.01       59.48     14.36 o 
   1  -6  11       17.10       14.11      8.22 o 
   2  -6  11      242.34      225.16     16.67 o 
   3  -6  11      345.40      377.17     28.94 o 
   4  -6  11      241.62      254.29     24.44 o 
   5  -6  11       10.05       10.66      5.15 o 
   6  -6  11       65.77       64.97      7.42 o 
  -7  -5  11        2.33       -1.71      2.33 o 
  -6  -5  11        0.21        5.90      3.35 o 
  -5  -5  11       16.28        7.58      3.90 o 
  -4  -5  11       88.61       81.31     10.68 o 
  -3  -5  11        6.29        9.05      3.89 o 
  -2  -5  11        4.28        1.81      4.19 o 
  -1  -5  11      341.46      362.14     23.65 o 
   0  -5  11        3.79        0.77      5.15 o 
   1  -5  11       57.22       48.63     13.18 o 
   2  -5  11        3.52       -3.34      7.52 o 
   3  -5  11      102.59      101.51     16.04 o 
   4  -5  11        0.42        6.29      4.81 o 
   5  -5  11        3.63       -2.19      3.24 o 
   6  -5  11      147.16      159.88     13.56 o 
  -8  -4  11       16.67       18.62      4.41 o 
  -7  -4  11       40.72       47.94      6.73 o 
  -6  -4  11       27.81       29.46      6.81 o 
  -5  -4  11       34.38       36.22      5.84 o 
  -4  -4  11       47.92       48.77      6.97 o 
  -3  -4  11       39.50       44.66      7.85 o 
  -2  -4  11        5.60        4.81      5.48 o 
  -1  -4  11      166.21      180.88     23.38 o 
   0  -4  11      313.31      333.38     32.54 o 
   1  -4  11        4.31        1.65      5.09 o 
   2  -4  11      303.54      340.52     31.76 o 
   3  -4  11      119.19      130.64     18.63 o 
   4  -4  11        0.74        5.55      4.10 o 
   5  -4  11       70.66       76.77     11.45 o 
  -8  -3  11       33.36       30.51      4.44 o 
  -7  -3  11       21.41       27.76      4.53 o 
  -6  -3  11      712.17      712.57     26.91 o 
  -5  -3  11        5.06       -0.95      3.57 o 
  -4  -3  11      854.81      835.97     29.73 o 
  -3  -3  11       58.98       60.25      7.02 o 
  -2  -3  11        2.24       -8.18     15.93 o 
  -1  -3  11       12.73        9.29      4.83 o 
   0  -3  11        7.88       15.13      4.98 o 
   1  -3  11        9.80       11.64      7.32 o 
   2  -3  11       32.20       31.52     10.47 o 
   3  -3  11      322.86      300.97     29.01 o 
   4  -3  11      225.50      207.40     22.16 o 
   5  -3  11       32.26       33.72      5.66 o 
   6  -3  11      239.20      190.12     10.52 o 
  -9  -2  11       11.24       12.42      3.58 o 
  -8  -2  11      127.84      143.91     11.26 o 
  -7  -2  11      208.66      214.19     11.22 o 
  -6  -2  11      338.81      362.93     15.75 o 
  -5  -2  11      791.13      801.71     29.10 o 
  -4  -2  11       30.81       36.01     11.72 o 
  -3  -2  11      349.24      342.54     32.11 o 
  -2  -2  11      245.78      247.38     14.36 o 
  -1  -2  11      565.14      583.73     23.16 o 
   0  -2  11       19.90       16.95      3.80 o 
   1  -2  11      220.97      228.22     25.36 o 
   2  -2  11      207.15      226.30     24.97 o 
   3  -2  11      101.74      100.19     12.67 o 
   4  -2  11        3.41        2.24      3.54 o 
   5  -2  11       11.89       10.76      3.76 o 
   6  -2  11       27.15       18.69      3.23 o 
  -9  -1  11       15.75       14.91      3.17 o 
  -8  -1  11      151.06      164.64     13.08 o 
  -7  -1  11        0.41        4.14      3.33 o 
  -6  -1  11        0.39       -1.38      3.10 o 
  -5  -1  11      371.43      342.36     18.49 o 
  -4  -1  11      218.71      197.75     16.33 o 
  -3  -1  11        1.87       -0.66      3.55 o 
  -2  -1  11      452.50      468.42     25.76 o 
  -1  -1  11       92.87      104.56      9.65 o 
   0  -1  11        5.60        6.23      3.76 o 
   1  -1  11       16.66       17.26      8.16 o 
   2  -1  11       46.42       33.58      7.94 o 
   3  -1  11       54.99       70.63     11.36 o 
   4  -1  11       37.63       47.32     12.77 o 
   5  -1  11       93.80       89.68      9.60 o 
   6  -1  11        0.68        0.04      1.79 o 
  -9   0  11       48.48       54.12      5.77 o 
  -8   0  11       78.42       69.57      7.34 o 
  -7   0  11        6.75        3.67      3.36 o 
  -6   0  11      132.14      127.48     11.03 o 
  -5   0  11      302.56      279.23     16.52 o 
  -4   0  11       92.57       83.72     11.33 o 
  -3   0  11       40.51       37.55      7.29 o 
  -2   0  11      221.25      233.92     22.79 o 
  -1   0  11      229.75      238.48     14.38 o 
   0   0  11       63.91       63.47     18.68 o 
   1   0  11       49.83       52.22     14.14 o 
   2   0  11      141.24      144.80     19.55 o 
   3   0  11       57.64       44.35      8.46 o 
   4   0  11      237.16      232.37     24.98 o 
   5   0  11       20.82       12.78      6.60 o 
  -9   1  11        9.27       12.73      5.15 o 
  -8   1  11        7.34        9.73      4.16 o 
  -7   1  11       91.04       96.94     12.32 o 
  -6   1  11       86.95       89.64     11.81 o 
  -5   1  11      160.44      142.40     14.50 o 
  -4   1  11        0.45       -0.11      3.24 o 
  -3   1  11        6.47        3.00      5.28 o 
  -2   1  11      219.79      225.23     18.26 o 
  -1   1  11       13.61        8.48      6.26 o 
   0   1  11       43.91       36.67      7.40 o 
   1   1  11      278.74      281.84     30.15 o 
   2   1  11        0.05        5.29      4.28 o 
   3   1  11      173.05      188.61     16.64 o 
   4   1  11       12.11       10.53      4.27 o 
   5   1  11      329.52      339.10     23.79 o 
  -9   2  11        5.99        5.03      3.31 o 
  -8   2  11       10.67       11.86      6.72 o 
  -7   2  11       69.65       64.48      9.95 o 
  -6   2  11        0.27       -0.05      3.55 o 
  -5   2  11     1315.04     1301.50     48.96 o 
  -4   2  11       23.85       17.85      7.66 o 
  -3   2  11      307.17      316.56     22.12 o 
  -2   2  11      156.03      138.45     14.75 o 
  -1   2  11      665.11      584.40     41.18 o 
   0   2  11      269.87      258.81     27.61 o 
   1   2  11      192.12      183.50     24.37 o 
   2   2  11       10.62       13.70      5.49 o 
   3   2  11       19.86       12.87     10.22 o 
   4   2  11       61.84       76.28      8.99 o 
   5   2  11        7.79        7.05      2.82 o 
  -9   3  11       54.74       47.02      8.19 o 
  -8   3  11      389.38      401.44     15.58 o 
  -7   3  11        1.37        2.27      3.26 o 
  -6   3  11       13.07        5.29      3.60 o 
  -5   3  11       16.16       14.91      4.47 o 
  -4   3  11        0.82        5.12      7.08 o 
  -3   3  11       67.20       60.81     13.85 o 
  -2   3  11       29.71       23.47      5.62 o 
  -1   3  11     1778.87     1808.47     82.37 o 
   0   3  11      282.21      277.73     29.19 o 
   1   3  11      116.10      124.33     19.95 o 
   2   3  11       46.81       44.18      7.57 o 
   3   3  11        2.31        3.14      3.25 o 
   4   3  11      166.33      157.42     14.37 o 
  -9   4  11        1.18        0.42      6.90 o 
  -8   4  11       11.44        8.21      4.67 o 
  -7   4  11        0.56        0.63      2.35 o 
  -6   4  11        6.18       -3.69      3.69 o 
  -5   4  11       44.18       41.44     10.40 o 
  -4   4  11       37.95       31.51     17.68 o 
  -3   4  11       81.30       70.90      9.50 o 
  -2   4  11      329.95      348.89     21.90 o 
  -1   4  11        1.09        1.56      3.54 o 
   0   4  11       29.29       33.10      9.98 o 
   1   4  11        5.96       12.56      7.96 o 
   2   4  11       10.18        8.73      3.84 o 
   3   4  11      138.59      175.33     11.61 o 
  -8   5  11        6.61        4.75      2.28 o 
  -7   5  11       43.98       49.70      6.62 o 
  -6   5  11        1.49        4.89      5.12 o 
  -5   5  11       32.79       39.33     10.72 o 
  -4   5  11       36.27       34.64      7.11 o 
  -3   5  11        9.59       -3.64      7.68 o 
  -2   5  11        3.01        6.15      8.86 o 
  -1   5  11      265.94      269.86     14.54 o 
   0   5  11       15.46       18.74      3.93 o 
   1   5  11        0.95        0.46      4.72 o 
   2   5  11       39.22       45.17      9.63 o 
   3   5  11        3.88        7.68      3.53 o 
  -8   6  11       73.23       65.74     11.32 o 
  -7   6  11       36.51       35.21      5.00 o 
  -6   6  11      424.54      443.54     20.57 o 
  -5   6  11       75.17       66.65      8.06 o 
  -4   6  11      309.52      302.51     18.40 o 
  -3   6  11      292.18      284.53     18.27 o 
  -2   6  11       91.07      100.48     10.87 o 
  -1   6  11      340.91      375.06     20.33 o 
   0   6  11      394.15      407.76     35.09 o 
   1   6  11      124.55      125.16     20.07 o 
   2   6  11       38.55       42.63      6.27 o 
  -7   7  11       39.72       36.64      5.84 o 
  -6   7  11       18.17       14.63      3.24 o 
  -5   7  11       37.67       40.52      5.32 o 
  -4   7  11       40.26       35.15      6.03 o 
  -3   7  11        0.17       -2.44      2.44 o 
  -2   7  11        7.51       10.29      3.19 o 
  -1   7  11        0.20        2.66      2.24 o 
   0   7  11      312.25      346.08     45.53 o 
  -6   8  11      139.73      108.89      8.84 o 
  -5   8  11       62.17       51.47      4.70 o 
  -4   8  11       17.56       12.05      2.51 o 
  -3   8  11       15.21       14.23      2.34 o 
  -2   8  11       43.04       55.98      5.28 o 
  -1   8  11       18.17       20.14      4.09 o 
  -1  -9  12        0.05       -0.81      2.11 o 
   0  -9  12      247.17      253.34     15.55 o 
   1  -9  12      394.47      431.00     21.09 o 
  -3  -8  12        6.30        5.29      2.64 o 
  -2  -8  12        2.54        1.39      3.29 o 
  -1  -8  12       13.44       16.05      5.71 o 
   0  -8  12        0.99       -4.84      4.84 o 
   1  -8  12        4.56       11.75      5.61 o 
   2  -8  12        0.84       -0.66      1.96 o 
   3  -8  12       23.39       25.01      5.39 o 
  -5  -7  12       10.43        7.70      2.57 o 
  -4  -7  12        7.14        8.23      2.79 o 
  -3  -7  12      104.18      103.45      9.33 o 
  -2  -7  12        1.42        3.24      3.32 o 
  -1  -7  12       49.45       57.12      8.13 o 
   0  -7  12        6.06        5.92      4.48 o 
   1  -7  12        0.47       -2.70      3.93 o 
   2  -7  12       87.48       88.00     13.00 o 
   3  -7  12       26.18       25.48      6.50 o 
   4  -7  12       13.63       15.26      2.56 o 
  -6  -6  12        1.59       -2.87      2.87 o 
  -5  -6  12        1.06       -0.46      2.55 o 
  -4  -6  12       16.80       24.02      5.32 o 
  -3  -6  12      399.33      401.90     22.18 o 
  -2  -6  12       65.87       75.65     11.92 o 
  -1  -6  12       76.63       84.38     10.84 o 
   0  -6  12      393.98      455.18     25.37 o 
   1  -6  12       77.17       74.14     14.97 o 
   2  -6  12       39.14       47.86     10.82 o 
   3  -6  12        4.35        6.36      6.38 o 
   4  -6  12       23.87       23.00      4.09 o 
   5  -6  12       18.55       16.84      3.74 o 
  -6  -5  12       64.83       65.09      7.04 o 
  -5  -5  12        4.95        2.56      4.91 o 
  -4  -5  12        5.91        3.17      3.95 o 
  -3  -5  12       45.31       49.48      6.75 o 
  -2  -5  12      312.87      302.42     20.29 o 
  -1  -5  12       26.74       25.09      5.98 o 
   0  -5  12       46.49       69.80     15.51 o 
   1  -5  12      923.67     1131.20     63.14 o 
   2  -5  12      402.36      453.87     36.05 o 
   3  -5  12        8.39        2.10      3.53 o 
   4  -5  12       27.36       26.34      4.84 o 
   5  -5  12        0.25       -1.81      1.81 o 
  -7  -4  12        4.48        6.56      2.42 o 
  -6  -4  12      164.89      179.23     13.40 o 
  -5  -4  12      186.41      179.61     11.69 o 
  -4  -4  12        1.27        2.00      2.72 o 
  -3  -4  12        2.11        0.89      2.99 o 
  -2  -4  12       41.74       22.55      5.51 o 
  -1  -4  12       13.06        4.19      3.18 o 
   0  -4  12       11.73       13.85      7.23 o 
   1  -4  12      111.34      135.28     20.06 o 
   2  -4  12     1571.86     1739.66     80.42 o 
   3  -4  12       49.18       47.74     11.29 o 
   4  -4  12      189.20      189.87     19.34 o 
   5  -4  12       44.56       42.46      7.24 o 
  -8  -3  12       48.15       39.27      6.84 o 
  -7  -3  12      479.57      517.78     22.03 o 
  -6  -3  12      189.46      167.40     11.20 o 
  -5  -3  12      193.05      181.64     12.41 o 
  -4  -3  12        8.88        9.54      3.67 o 
  -3  -3  12        0.12       -3.34     12.15 o 
  -2  -3  12       13.33        7.40      3.59 o 
  -1  -3  12        2.49       -4.63      4.63 o 
   0  -3  12       90.50       94.47     11.39 o 
   1  -3  12       26.52       35.22      9.87 o 
   2  -3  12        3.90        2.81      4.68 o 
   3  -3  12        9.42        7.16      6.32 o 
   4  -3  12        0.11        8.36      5.91 o 
   5  -3  12       40.97       49.37      8.23 o 
  -8  -2  12        0.44       -2.13      2.13 o 
  -7  -2  12        2.96        0.37      2.65 o 
  -6  -2  12        8.46        7.08      2.63 o 
  -5  -2  12      247.02      242.08     14.73 o 
  -4  -2  12        0.98        1.61      6.65 o 
  -3  -2  12      331.43      302.69     30.96 o 
  -2  -2  12       14.11       21.69      5.35 o 
  -1  -2  12     1047.27     1092.25     42.94 o 
   0  -2  12        8.95       14.37      7.49 o 
   1  -2  12      602.64      666.54     31.91 o 
   2  -2  12      111.25      108.20     17.07 o 
   3  -2  12        1.87        0.32      4.85 o 
   4  -2  12       92.45      113.76     15.37 o 
   5  -2  12       36.92       35.06      9.59 o 
  -8  -1  12        6.98        5.05      5.36 o 
  -7  -1  12       59.71       63.74      7.25 o 
  -6  -1  12       99.46      101.71      9.59 o 
  -5  -1  12      359.77      381.71     19.11 o 
  -4  -1  12        5.19       -3.04      3.86 o 
  -3  -1  12        0.03        6.48      6.76 o 
  -2  -1  12       34.93       49.82     14.04 o 
  -1  -1  12        0.69        1.11      4.62 o 
   0  -1  12       31.78       33.54      7.49 o 
   1  -1  12        0.38        1.00      3.46 o 
   2  -1  12      470.09      422.59     85.83 o 
   3  -1  12      344.03      393.85     23.44 o 
   4  -1  12      128.02      149.77     12.70 o 
   5  -1  12       49.76       42.40      7.83 o 
  -9   0  12        1.20       -1.56      2.19 o 
  -8   0  12        6.28        4.89      2.68 o 
  -7   0  12       10.81        7.26      3.28 o 
  -6   0  12       22.54       22.38      4.91 o 
  -5   0  12      673.63      665.88     25.97 o 
  -4   0  12        4.58        1.51      2.74 o 
  -3   0  12       63.57       61.27      9.50 o 
  -2   0  12       14.76        3.78      5.10 o 
  -1   0  12      198.25      211.22     17.09 o 
   0   0  12       14.83       25.82      6.63 o 
   1   0  12        2.34        4.50      5.40 o 
   2   0  12      358.20      307.95     31.81 o 
   3   0  12      390.53      384.81     23.21 o 
   4   0  12       42.35       40.73      6.40 o 
   5   0  12       32.18       27.02      5.64 o 
  -9   1  12       74.39       63.63      8.49 o 
  -8   1  12        0.29        2.28      3.24 o 
  -7   1  12      193.09      198.86     16.23 o 
  -6   1  12      185.56      182.15     16.46 o 
  -5   1  12       84.00       81.56     11.09 o 
  -4   1  12        1.12        2.58      4.16 o 
  -3   1  12       73.25       79.32     16.57 o 
  -2   1  12      184.02      265.27     30.03 o 
  -1   1  12      235.21      218.88     26.92 o 
   0   1  12        8.17        2.05      4.28 o 
   1   1  12      288.53      278.66     29.68 o 
   2   1  12       22.20       32.85     11.50 o 
   3   1  12      104.57      102.24     11.05 o 
   4   1  12      120.15      128.38     14.21 o 
   5   1  12        3.12        0.76      1.50 o 
  -9   2  12        0.62       -0.11      2.67 o 
  -8   2  12       24.49       21.96      5.00 o 
  -7   2  12        3.86        4.15      4.01 o 
  -6   2  12      227.67      239.74     18.53 o 
  -5   2  12       44.19       40.03      8.27 o 
  -4   2  12       36.46       20.77      6.19 o 
  -3   2  12      112.24      111.87     19.01 o 
  -2   2  12      133.44      118.99     19.79 o 
  -1   2  12       90.17       80.22     10.86 o 
   0   2  12        9.59       11.68      5.37 o 
   1   2  12      113.75       90.10     16.36 o 
   2   2  12      238.43      256.50     27.93 o 
   3   2  12        9.06        8.47      4.23 o 
   4   2  12        0.84       -1.82      1.82 o 
  -9   3  12        1.28       -3.32      3.32 o 
  -8   3  12       13.52       11.26      9.62 o 
  -7   3  12       94.16      116.61     11.54 o 
  -6   3  12       47.63       48.89      8.45 o 
  -5   3  12       28.71       27.04      9.21 o 
  -4   3  12        7.68       14.07      6.54 o 
  -3   3  12       32.07       36.82     10.53 o 
  -2   3  12      992.78      951.37     38.98 o 
  -1   3  12       12.35        8.46      4.25 o 
   0   3  12      353.23      369.92     32.79 o 
   1   3  12       52.60       60.08     13.29 o 
   2   3  12       67.28       80.95     14.68 o 
   3   3  12       12.32       18.41      6.29 o 
  -9   4  12       24.89       18.51      3.81 o 
  -8   4  12        9.96       15.89      5.51 o 
  -7   4  12        1.62        7.99      5.04 o 
  -6   4  12       92.79       80.03      9.43 o 
  -5   4  12        0.57       -1.15      3.36 o 
  -4   4  12      281.53      286.11     27.16 o 
  -3   4  12      258.69      246.30     17.42 o 
  -2   4  12       67.99       63.45      9.10 o 
  -1   4  12      202.01      214.07     16.71 o 
   0   4  12       21.55       23.08      5.34 o 
   1   4  12       43.38       52.70     11.38 o 
   2   4  12      148.14      194.80     19.66 o 
   3   4  12       32.01       28.50      5.03 o 
  -8   5  12        1.05        2.01      1.91 o 
  -7   5  12       31.60       30.02      4.39 o 
  -6   5  12       13.63       13.30      3.83 o 
  -5   5  12        7.19       12.55      6.60 o 
  -4   5  12       79.70       77.57      9.76 o 
  -3   5  12        0.25        5.58      5.03 o 
  -2   5  12      168.08      166.86     13.12 o 
  -1   5  12      139.86      132.38     11.54 o 
   0   5  12      335.15      316.52     32.13 o 
   1   5  12       55.43       48.15     12.65 o 
   2   5  12        1.94        8.60      4.02 o 
  -7   6  12       28.14       23.74      3.30 o 
  -6   6  12      107.74      111.65      8.41 o 
  -5   6  12       10.06        6.27      4.31 o 
  -4   6  12       86.42       88.57     11.92 o 
  -3   6  12      262.40      267.54     15.30 o 
  -2   6  12       36.98       39.78      5.63 o 
  -1   6  12        1.72       -0.67      3.16 o 
   0   6  12       68.17       69.45     10.36 o 
   1   6  12       15.36       20.33      4.64 o 
  -6   7  12       20.93       14.93      2.56 o 
  -5   7  12       29.26       22.47      5.20 o 
  -4   7  12       67.86       63.95      6.27 o 
  -3   7  12       26.96       30.74      4.28 o 
  -2   7  12       73.91       74.27     11.42 o 
  -1   7  12      104.71      126.97     11.89 o 
  -2  -8  13       18.51       16.67      4.04 o 
  -1  -8  13       52.70       59.78      7.78 o 
   0  -8  13       17.10       26.50      5.41 o 
   1  -8  13       87.66       88.66      9.12 o 
  -4  -7  13       12.84       11.06      3.52 o 
  -3  -7  13        0.80       -1.00      2.51 o 
  -2  -7  13       60.21       64.55     10.36 o 
  -1  -7  13       38.13       38.38      5.72 o 
   0  -7  13       82.54       93.72      9.04 o 
   1  -7  13        4.62       10.45      3.81 o 
   2  -7  13      128.94      130.71      9.18 o 
   3  -7  13       10.90        7.20      1.90 o 
  -5  -6  13       12.74       12.87      2.61 o 
  -4  -6  13      107.70      109.20      9.25 o 
  -3  -6  13      100.15       98.46      9.62 o 
  -2  -6  13        0.11        2.06      4.14 o 
  -1  -6  13       10.36       11.49      4.15 o 
   0  -6  13      165.52      189.42     14.42 o 
   1  -6  13        7.07        9.13      3.96 o 
   2  -6  13       57.63       58.25     11.05 o 
   3  -6  13        0.54        2.46      2.71 o 
  -6  -5  13        2.47        3.00      2.37 o 
  -5  -5  13       68.51       78.02      7.94 o 
  -4  -5  13       12.42        5.38      3.20 o 
  -3  -5  13       19.90       25.55      5.87 o 
  -2  -5  13        0.27       -1.66      2.81 o 
  -1  -5  13       20.07        9.10      7.07 o 
   0  -5  13      195.29      212.06     26.74 o 
   1  -5  13       14.73        7.71      7.02 o 
   2  -5  13      318.98      354.58     28.91 o 
   3  -5  13       12.06        8.55      4.86 o 
   4  -5  13       84.66       83.03      9.86 o 
  -7  -4  13        4.33        5.37      3.12 o 
  -6  -4  13      444.75      425.04     40.25 o 
  -5  -4  13       94.13       81.10      7.01 o 
  -4  -4  13       18.81       22.42      4.34 o 
  -3  -4  13      175.07      163.28     12.91 o 
  -2  -4  13        6.24        5.35      6.55 o 
  -1  -4  13      345.52      414.61     35.34 o 
   0  -4  13      155.59      186.34     23.69 o 
   1  -4  13       20.76       15.47      6.93 o 
   2  -4  13       26.03       31.45     10.05 o 
   3  -4  13      141.18      135.53     16.85 o 
   4  -4  13      279.80      282.76     14.41 o 
  -7  -3  13      203.17      192.46     17.32 o 
  -6  -3  13        1.29        0.77      2.58 o 
  -5  -3  13        1.36        2.74      6.28 o 
  -4  -3  13      106.39      121.47     13.18 o 
  -3  -3  13       10.68       13.05      7.10 o 
  -2  -3  13       10.62        7.06      6.95 o 
  -1  -3  13      316.11      354.97     22.11 o 
   0  -3  13       71.02       71.17      9.66 o 
   1  -3  13      235.64      266.15     27.61 o 
   2  -3  13      321.64      319.46     29.27 o 
   3  -3  13      218.72      227.30     22.33 o 
   4  -3  13       93.94      110.91     13.15 o 
  -8  -2  13       15.56       12.65      3.65 o 
  -7  -2  13        9.52        5.83      2.26 o 
  -6  -2  13      257.61      262.97     13.69 o 
  -5  -2  13      204.79      214.31     17.24 o 
  -4  -2  13        5.42       15.08      5.47 o 
  -3  -2  13       19.57        8.38      7.28 o 
  -2  -2  13      110.41      101.11     11.97 o 
  -1  -2  13       55.76       73.52     10.63 o 
   0  -2  13        3.23        2.46      4.27 o 
   1  -2  13       21.61       28.08      6.61 o 
   2  -2  13       11.36        3.25      3.88 o 
   3  -2  13        9.38        6.73      3.60 o 
   4  -2  13       22.58       20.49      6.59 o 
  -8  -1  13       19.95       22.30      4.14 o 
  -7  -1  13        6.92        3.23      2.84 o 
  -6  -1  13       54.58       45.89      6.09 o 
  -5  -1  13      190.16      196.65     13.82 o 
  -4  -1  13       37.26       43.91      6.37 o 
  -3  -1  13       46.27       68.19     15.58 o 
  -2  -1  13       16.55       29.06     10.95 o 
  -1  -1  13       38.61       37.58      7.71 o 
   0  -1  13        6.89        8.38      7.33 o 
   1  -1  13        0.28       -0.04      3.60 o 
   2  -1  13      173.00      174.11     14.62 o 
   3  -1  13        0.47       -2.12      2.86 o 
   4  -1  13        1.85       -1.34      1.98 o 
  -8   0  13       31.97       29.10      4.95 o 
  -7   0  13       88.40      100.25     10.50 o 
  -6   0  13       41.60       42.37      5.77 o 
  -5   0  13        3.14        3.57      3.09 o 
  -4   0  13        2.14        5.52      4.39 o 
  -3   0  13       19.74       26.18      5.91 o 
  -2   0  13        5.81        3.55      5.79 o 
  -1   0  13      155.54      170.06     16.36 o 
   0   0  13       55.58       51.54      9.06 o 
   1   0  13      430.67      420.67     56.34 o 
   2   0  13       29.55       28.66      6.51 o 
   3   0  13      202.65      218.88     21.09 o 
   4   0  13        3.99        4.81      2.43 o 
  -8   1  13       67.57       70.92      7.49 o 
  -7   1  13      112.39      126.32     11.81 o 
  -6   1  13        0.39       -4.62      4.62 o 
  -5   1  13      201.41      229.77     18.12 o 
  -4   1  13      122.20      126.37     13.42 o 
  -3   1  13      443.45      443.17     30.76 o 
  -2   1  13      158.78      168.74     24.07 o 
  -1   1  13      209.94      242.44     28.57 o 
   0   1  13      248.29      260.42     15.49 o 
   1   1  13        7.09        2.95      4.56 o 
   2   1  13       13.89       15.73      7.31 o 
   3   1  13       32.22       28.61      7.70 o 
   4   1  13      187.64      185.75     10.12 o 
  -9   2  13        0.28        4.10      2.32 o 
  -8   2  13      214.97      238.29     13.61 o 
  -7   2  13      161.35      155.30     12.96 o 
  -6   2  13       25.97       22.79      5.49 o 
  -5   2  13       37.34       36.64      7.39 o 
  -4   2  13       47.65       53.89      8.82 o 
  -3   2  13       76.24       68.25     15.56 o 
  -2   2  13       77.83       84.19     16.73 o 
  -1   2  13       62.47       50.85     18.74 o 
   0   2  13        3.43        5.00      2.90 o 
   1   2  13       29.60       31.08      8.79 o 
   2   2  13      151.96      159.71     18.78 o 
   3   2  13        7.88        9.65      2.79 o 
  -8   3  13       11.61       12.34      4.25 o 
  -7   3  13      121.68      123.22     10.74 o 
  -6   3  13       22.99       12.79      4.24 o 
  -5   3  13      157.55      177.88     19.55 o 
  -4   3  13      174.83      181.57     15.99 o 
  -3   3  13      317.50      358.75     32.34 o 
  -2   3  13        7.21        2.05      3.72 o 
  -1   3  13       67.03       74.73      9.82 o 
   0   3  13      269.24      273.20     18.58 o 
   1   3  13      127.30      122.02     16.15 o 
   2   3  13        3.64       10.50      3.40 o 
   3   3  13       34.31       30.66      5.27 o 
  -8   4  13      167.16      154.95     13.24 o 
  -7   4  13       42.64       46.13      8.79 o 
  -6   4  13       11.93        9.84      3.58 o 
  -5   4  13       23.02       22.49      5.22 o 
  -4   4  13        0.09       -1.47      3.44 o 
  -3   4  13      203.60      196.98     20.92 o 
  -2   4  13       33.14       25.65      5.56 o 
  -1   4  13      174.34      169.68     13.55 o 
   0   4  13      137.96      145.05     11.89 o 
   1   4  13        0.12       -1.90      3.36 o 
   2   4  13      118.82      101.35     14.83 o 
  -7   5  13      113.79      113.07     11.93 o 
  -6   5  13      232.56      256.37     20.96 o 
  -5   5  13       24.42       28.50      7.88 o 
  -4   5  13       70.17       68.95     12.23 o 
  -3   5  13       11.22       11.43      4.86 o 
  -2   5  13      164.10      139.47     10.36 o 
  -1   5  13       16.27       43.77     25.83 o 
   0   5  13        0.70        5.12      2.26 o 
   1   5  13        2.59        3.41      2.36 o 
  -6   6  13      130.07      116.87     11.36 o 
  -5   6  13        8.55        7.22      2.83 o 
  -4   6  13       13.96       16.97      5.25 o 
  -3   6  13       20.47       16.95      4.72 o 
  -2   6  13       73.39       70.61      9.66 o 
  -1   6  13       27.38       29.51      5.86 o 
  -4   7  13       28.52       19.80      3.99 o 
  -3   7  13      184.05      159.84     11.14 o 
  -2  -7  14       11.98       10.13      4.39 o 
  -1  -7  14        1.82        3.44      1.80 o 
   0  -7  14      121.01      107.40     11.52 o 
   1  -7  14       25.28       28.06      5.85 o 
   2  -7  14      140.23      140.20     10.44 o 
  -4  -6  14        0.76       -0.52      2.26 o 
  -3  -6  14      135.65      136.73     12.26 o 
  -2  -6  14       61.24       80.66      9.26 o 
  -1  -6  14       21.58       22.66      4.30 o 
   0  -6  14        6.62        4.85      4.94 o 
   1  -6  14        8.70        3.93      3.29 o 
   2  -6  14        3.84        3.15      2.53 o 
   3  -6  14        0.78        1.56      1.65 o 
  -5  -5  14        0.00        2.58      3.03 o 
  -4  -5  14        2.48        9.29      4.16 o 
  -3  -5  14        4.94        2.33      3.39 o 
  -2  -5  14      127.85      119.71     15.58 o 
  -1  -5  14      116.64      130.18     16.99 o 
   0  -5  14       44.79       44.06      9.97 o 
   1  -5  14      392.45      454.04     31.71 o 
   2  -5  14        1.28       -4.20      4.20 o 
   3  -5  14       60.38       54.81      8.04 o 
  -6  -4  14      179.76      163.65     14.72 o 
  -5  -4  14      269.37      308.23     24.65 o 
  -4  -4  14        3.99        9.69      6.85 o 
  -3  -4  14       12.71       13.73      4.68 o 
  -2  -4  14       29.71       33.03      8.70 o 
  -1  -4  14        2.54        2.73      6.50 o 
   0  -4  14       61.14       74.04     13.91 o 
   1  -4  14       14.07       15.32      7.30 o 
   2  -4  14      151.13      168.29     18.20 o 
   3  -4  14       42.17       38.80      7.72 o 
  -7  -3  14      427.18      366.69     20.03 o 
  -6  -3  14      492.81      449.60     19.66 o 
  -5  -3  14       78.59       91.03      9.66 o 
  -4  -3  14        6.37        4.54      6.22 o 
  -3  -3  14       82.83      114.31     16.54 o 
  -2  -3  14       27.71       23.47      5.39 o 
  -1  -3  14       42.58       28.14      6.30 o 
   0  -3  14        2.21        1.07      3.88 o 
   1  -3  14       93.83      101.04     15.70 o 
   2  -3  14       15.68       11.64      5.84 o 
   3  -3  14        0.05       -3.83      3.84 o 
   4  -3  14        1.05        2.76      2.40 o 
  -7  -2  14      317.05      294.26     19.23 o 
  -6  -2  14       35.03       32.84      9.09 o 
  -5  -2  14        0.07        5.24      3.61 o 
  -4  -2  14       32.55       36.92      7.18 o 
  -3  -2  14      136.85      155.39     21.26 o 
  -2  -2  14       17.56       27.04      9.55 o 
  -1  -2  14        0.71       -4.31      4.31 o 
   0  -2  14       24.61       20.40      5.49 o 
   1  -2  14       76.52       84.03     20.31 o 
   2  -2  14       89.17       78.31      8.36 o 
   3  -2  14        8.06       10.97      5.11 o 
   4  -2  14        8.45        3.38      2.07 o 
  -7  -1  14       21.73       17.01      2.80 o 
  -6  -1  14      128.02      129.26      8.72 o 
  -5  -1  14        7.43       12.18      3.30 o 
  -4  -1  14       50.27       44.68     13.49 o 
  -3  -1  14      172.81      197.24     24.97 o 
  -2  -1  14       97.10      105.85     18.59 o 
  -1  -1  14       10.20        7.70      3.88 o 
   0  -1  14        0.26       -0.47      3.16 o 
   1  -1  14        0.47       -1.58      5.89 o 
   2  -1  14      181.79      195.05     13.92 o 
   3  -1  14       37.08       34.05      4.81 o 
   4  -1  14       54.94       57.78      6.94 o 
  -8   0  14      140.82      147.02     10.94 o 
  -7   0  14       30.70       23.88      4.47 o 
  -6   0  14      105.52      113.97     10.93 o 
  -5   0  14        1.26       -0.19      3.18 o 
  -4   0  14       43.04       40.81      7.12 o 
  -3   0  14      144.45      175.34     23.85 o 
  -2   0  14        3.91        6.20      7.60 o 
  -1   0  14       36.90       44.60      8.03 o 
   0   0  14       69.14       72.47      9.56 o 
   1   0  14       97.48      106.38     11.09 o 
   2   0  14      196.54      206.20     14.28 o 
   3   0  14       40.28       36.94      5.01 o 
  -8   1  14       27.26       23.83      5.10 o 
  -7   1  14      179.74      190.74     12.81 o 
  -6   1  14      151.08      162.68     14.87 o 
  -5   1  14        0.07        1.06      5.24 o 
  -4   1  14      254.70      284.33     19.38 o 
  -3   1  14        0.65       -2.52      5.13 o 
  -2   1  14      483.95      494.97     49.36 o 
  -1   1  14        1.12       -2.49      6.59 o 
   0   1  14       91.13      108.06      8.96 o 
   1   1  14       18.94       16.01      3.61 o 
   2   1  14        0.23       -2.48      2.65 o 
   3   1  14       16.03       13.59      2.80 o 
  -8   2  14       13.36       15.40      3.88 o 
  -7   2  14        4.46        2.52      2.71 o 
  -6   2  14        4.15        7.28      3.99 o 
  -5   2  14       30.73       29.19      6.26 o 
  -4   2  14        6.16        6.89      4.02 o 
  -3   2  14      243.67      273.13     18.81 o 
  -2   2  14      152.65      156.53     21.02 o 
  -1   2  14       26.43       20.45      9.73 o 
   0   2  14      121.28      130.57     12.09 o 
   1   2  14        7.45        3.61      2.04 o 
   2   2  14       25.04       19.96      3.60 o 
  -8   3  14        1.23        3.27      2.00 o 
  -7   3  14       35.50       31.60      4.61 o 
  -6   3  14       52.05       51.88      6.81 o 
  -5   3  14       24.09       20.26      4.88 o 
  -4   3  14       64.58       65.33      8.66 o 
  -3   3  14        0.47        2.27      3.54 o 
  -2   3  14        0.08        1.45      6.02 o 
  -1   3  14       32.18       34.87      6.35 o 
   0   3  14        5.08        5.18      3.25 o 
   1   3  14       27.45       27.59      4.63 o 
   2   3  14        5.72       -1.04      2.24 o 
  -7   4  14        7.25        2.49      2.52 o 
  -6   4  14        4.06        2.03      3.36 o 
  -5   4  14        5.28        2.93      2.37 o 
  -4   4  14        7.33        3.05      2.42 o 
  -3   4  14      144.05      151.51     11.68 o 
  -2   4  14      372.46      382.67     18.00 o 
  -1   4  14        1.30        7.06      2.82 o 
   0   4  14        4.60        4.12      3.94 o 
   1   4  14        1.23        2.75      2.28 o 
  -7   5  14      198.85      168.03     11.24 o 
  -6   5  14       13.71       13.86      4.33 o 
  -5   5  14      333.48      356.06     23.21 o 
  -4   5  14       62.85       72.06     10.43 o 
  -3   5  14      111.33      111.80     12.87 o 
  -2   5  14        3.33        3.62      3.21 o 
  -1   5  14      120.07      118.67     10.93 o 
  -5   6  14       46.09       37.66      5.42 o 
  -4   6  14       17.75       20.35      4.64 o 
  -3   6  14       25.58       22.89      4.62 o 
  -3  -6  15       34.56       29.84      5.30 o 
  -2  -6  15       36.43       34.15      6.55 o 
  -1  -6  15       65.67       71.37      9.35 o 
   0  -6  15       65.83       73.56      8.97 o 
   1  -6  15       36.25       37.37      5.92 o 
  -4  -5  15       10.71        6.93      3.18 o 
  -3  -5  15       64.60       68.10     10.68 o 
  -2  -5  15        4.16        3.99      3.64 o 
  -1  -5  15      173.07      201.48     17.73 o 
   0  -5  15      217.05      244.13     19.98 o 
   1  -5  15      146.08      138.58     14.00 o 
   2  -5  15       81.64       82.53      9.15 o 
  -5  -4  15       12.15        9.02      4.15 o 
  -4  -4  15        8.07       12.14      5.27 o 
  -3  -4  15        0.28       -3.01      5.37 o 
  -2  -4  15       20.47       27.90      7.24 o 
  -1  -4  15        6.44        7.06      4.33 o 
   0  -4  15       24.93       27.23      8.06 o 
   1  -4  15       45.48       40.50      8.37 o 
   2  -4  15        0.44        1.90      3.22 o 
  -6  -3  15      211.97      184.68     13.82 o 
  -5  -3  15       52.50       61.84      6.60 o 
  -4  -3  15       81.73       89.11      8.87 o 
  -3  -3  15       95.75      110.99     10.41 o 
  -2  -3  15      415.37      421.93     19.66 o 
  -1  -3  15      102.79      120.29     16.32 o 
   0  -3  15      265.79      307.08     25.13 o 
   1  -3  15      171.55      194.11     18.95 o 
   2  -3  15       10.94       10.41      4.52 o 
   3  -3  15        1.91        1.17      1.73 o 
  -6  -2  15      128.09      124.89      8.81 o 
  -5  -2  15        5.69       10.18      3.34 o 
  -4  -2  15       24.80       24.77      6.28 o 
  -3  -2  15        3.69        2.19      3.21 o 
  -2  -2  15       33.37       38.61      9.55 o 
  -1  -2  15        4.72       13.64      4.67 o 
   0  -2  15       80.47       74.27      8.46 o 
   1  -2  15       77.27       77.73     11.74 o 
   2  -2  15      479.08      532.28     29.71 o 
   3  -2  15        0.89       -1.11      1.55 o 
  -7  -1  15        1.76        7.65      3.62 o 
  -6  -1  15       27.55       33.08      7.54 o 
  -5  -1  15        8.62        6.28      2.78 o 
  -4  -1  15       33.18       28.50      5.80 o 
  -3  -1  15       19.18       17.45      4.74 o 
  -2  -1  15      115.60      140.06     18.89 o 
  -1  -1  15       24.99       35.68      6.69 o 
   0  -1  15      103.74      104.55     10.24 o 
   1  -1  15       34.57       37.18      5.66 o 
   2  -1  15        9.18        6.99      6.40 o 
  -7   0  15       27.55       33.74      6.79 o 
  -6   0  15        6.02        8.53      3.10 o 
  -5   0  15        3.55       -3.24     10.12 o 
  -4   0  15       61.13       50.95     12.58 o 
  -3   0  15        1.41        4.75      6.15 o 
  -2   0  15       12.06       24.03      8.76 o 
  -1   0  15      168.46      196.04     22.76 o 
   0   0  15      144.36      149.09     11.86 o 
   1   0  15       45.30       46.24      6.33 o 
   2   0  15       12.18       13.21      3.29 o 
  -7   1  15        4.50        2.06      2.03 o 
  -6   1  15      506.51      530.75     21.59 o 
  -5   1  15       90.16       98.77      9.42 o 
  -4   1  15       53.63       50.16      6.91 o 
  -3   1  15       15.72       14.01      3.29 o 
  -2   1  15       93.65       97.48     16.22 o 
  -1   1  15       39.99       40.78     11.06 o 
   0   1  15       58.48       55.22     10.74 o 
   1   1  15      103.97      100.01      9.29 o 
   2   1  15        2.36        6.18      2.83 o 
  -7   2  15        8.93        9.39      2.36 o 
  -6   2  15       63.92       70.38      7.32 o 
  -5   2  15        8.51       13.75      3.91 o 
  -4   2  15      383.78      433.93     21.12 o 
  -3   2  15      190.39      203.73     14.02 o 
  -2   2  15      463.38      487.91     21.65 o 
  -1   2  15        1.50        0.66      4.18 o 
   0   2  15       36.06       54.39     10.44 o 
   1   2  15       72.09       78.43     10.10 o 
  -7   3  15       18.92       16.90      3.83 o 
  -6   3  15       10.89       12.71      3.18 o 
  -5   3  15       30.51       33.86      5.05 o 
  -4   3  15      298.56      312.55     16.37 o 
  -3   3  15      397.86      409.68     19.16 o 
  -2   3  15       34.28       34.67      5.31 o 
  -1   3  15       11.48        6.88      4.00 o 
   0   3  15       73.57       94.26     10.63 o 
  -6   4  15       20.06       18.93      4.34 o 
  -5   4  15        4.71        3.71      3.49 o 
  -4   4  15       23.87       25.46      3.81 o 
  -3   4  15      100.12       97.14      7.46 o 
  -2   4  15       69.36       69.07      5.80 o 
  -5   5  15      255.43      227.81     13.56 o 
  -4   5  15       32.57       36.03      5.41 o 
  -3   5  15       74.64       65.37      7.01 o 
  -2  -5  16      172.52      189.54     14.10 o 
  -1  -5  16      174.73      182.51     14.01 o 
   0  -5  16       18.30       18.05      4.34 o 
  -4  -4  16        1.22        0.07      1.78 o 
  -3  -4  16       18.97       19.30      5.03 o 
  -2  -4  16      154.64      160.24     15.12 o 
  -1  -4  16        6.20        7.29      3.52 o 
   0  -4  16       50.17       45.54      6.80 o 
   1  -4  16      174.79      155.33     11.58 o 
  -4  -3  16      147.04      147.13     13.23 o 
  -3  -3  16       28.16       27.57      6.63 o 
  -2  -3  16       27.97       30.81      7.18 o 
  -1  -3  16       63.02       42.38      6.87 o 
   0  -3  16       11.48       12.57      4.00 o 
   1  -3  16        4.20        7.77      2.99 o 
  -5  -2  16       14.31       16.14      4.65 o 
  -4  -2  16       10.29        8.67      4.08 o 
  -3  -2  16        0.15        1.62      2.18 o 
  -2  -2  16       18.77       33.05      5.09 o 
  -1  -2  16        1.16       -1.31      4.90 o 
   0  -2  16        0.97       -1.42      5.58 o 
   1  -2  16      247.65      238.03     15.89 o 
  -6  -1  16        5.64        8.01      3.29 o 
  -5  -1  16       19.80       17.92      5.54 o 
  -4  -1  16        2.14       16.60      5.93 o 
  -3  -1  16       80.77       99.77     14.03 o 
  -2  -1  16        0.05       -2.95      4.64 o 
  -1  -1  16      183.28      203.35     18.66 o 
   0  -1  16      267.77      262.33     12.72 o 
   1  -1  16       98.35       76.37      7.99 o 
  -6   0  16       20.80       30.24      6.31 o 
  -5   0  16      241.49      274.90     21.53 o 
  -4   0  16      113.36      110.51     14.36 o 
  -3   0  16        6.84        6.64      4.37 o 
  -2   0  16      170.36      191.70     19.70 o 
  -1   0  16       14.59       16.67      6.13 o 
   0   0  16        5.18        4.80      3.02 o 
   1   0  16        7.79        2.21      1.93 o 
  -6   1  16       62.22       54.13      7.89 o 
  -5   1  16      108.49      123.64     13.93 o 
  -4   1  16       10.90        9.08      5.31 o 
  -3   1  16        8.23        7.16      5.04 o 
  -2   1  16        6.31        4.69      4.47 o 
  -1   1  16       21.39       27.75      6.92 o 
   0   1  16        3.10        6.76      3.66 o 
  -5   2  16      135.64      123.58     18.19 o 
  -4   2  16       40.96       43.97      4.92 o 
  -3   2  16      186.11      201.90     18.01 o 
  -2   2  16       25.09       29.78      6.96 o 
  -1   2  16      279.11      317.40     21.03 o 
   0   2  16        7.08       10.00      3.13 o 
  -4   3  16       11.37        9.02      2.40 o 
  -3   3  16      118.35      127.68     11.37 o 
  -2   3  16       17.90       18.70      4.23 o 
  -4  -1  17       49.37       45.20      6.15 o 
  -3  -1  17       15.72       21.52      4.80 o 
  -2  -1  17        7.46        8.22      3.66 o 
  -4   0  17      155.93      155.82     12.79 o 
  -3   0  17       92.50      111.02     11.26 o 
  -2   0  17       75.91       88.11      9.70 o 
  -4   1  17       54.13       54.17      7.04 o 
  -3   1  17        5.76        9.06      3.64 o 
  -2   1  17        0.16        0.50      1.92 o 
                                                 
